# Supplementary material for: Consideration of species-specific diatom indicators of anthropogenic stress in the Great Lakes
Source: PLoS One. 2019 May 2;14(5):e0210927. doi: 10.1371/journal.pone.0210927 (PMC6497244; doi:10.1371/journal.pone.0210927)
Supplement: S1 Table — (XLSX) [file pone.0210927.s001.xlsx]

## Sheet: meta
worksheet	column heading	minimum	maximum	description
paleo-stressors	core			Sediment core ID, as in Figure 1
	date	1631	2014	210Pb date associated with sediment interval
	Agriculture	194.4	17130643	Acres of agricultural area within the relevant watershed
	Forestry	722975	19784216	Acres of forested area within the relevant watershed
	Mining	0	39	Unitless value, based on cumulative effects of mines and a decay curve (within the relevant watershed)
	New Mines	0	10	Number of new mines opened in a given year within the relevant watershed
	Population	52	9884672	Number of human residents within the relevant watershed
paleo-measured
	core			Sediment core ID, as in Figure 1
	date	1631	2014	210Pb date associated with sediment interval
	ice_annual_max	0.68	98.6	Maximum winter ice extent (% of total surface area)
	Tmean_annual	1.86	10.94	Mean annual temperature (°C) in core vicinity
	Tmin_annual	-15.7	-2.8	Minimum annual temperature (°C) in core vicinity
	Tmax_annual	17.27	25.26	Maximum annual temperature (°C) in core vicinity
	water_level	-3.23	2.74	Average annual water level (ft, relative to sea level)
	water_level_upper_bound	-2.84	3.43	Maximum annual water level (ft, relative to sea level)
	water_level_lower_bound	-3.7	2.15	Minimum annual water level (ft, relative to sea level)
	dep_NH4	0.81	5.91	Ammonium deposition (kg/ha)
	dep_NO3	4.16	28.97	Nitrate deposition (kg/ha)
	dep_Inorg_N	1.57	10.36	Inorganic nitrogen deposition (kg/ha)
	dep_Cl	0.27	2.75	Chloride deposition (kg/ha)

## Sheet: Supp 1 paleo-stressors
core	date	Agriculture	Forestry	Mining	New Mines	Population
ERC	2011.35	5.10717e+06	2.22003e+06	0.633991	0	5.67713e+06
ERC	2010.68	5.11675e+06	2.21199e+06	0.636708	0	5.66976e+06
ERC	2009.84	5.129e+06	2.20192e+06	0.640146	0	5.6674e+06
ERC	2009.01	5.14111e+06	2.19153e+06	0.643622	0	5.66708e+06
ERC	2008.17	5.15307e+06	2.18088e+06	0.647134	0	5.66674e+06
ERC	2007.33	5.17103e+06	2.17041e+06	0.650677	0	5.6663e+06
ERC	2006.49	5.21348e+06	2.16093e+06	0.654262	0	5.6659e+06
ERC	2004.82	5.27515e+06	2.16743e+06	0.661571	0	5.65329e+06
ERC	2002.66	5.35539e+06	2.17579e+06	0.671232	0	5.63689e+06
ERC	2000.33	5.34226e+06	2.16218e+06	0.681953	0	5.61774e+06
ERC	1998.01	5.34271e+06	2.12611e+06	0.693015	0	5.56244e+06
ERC	1995.68	5.35629e+06	2.1253e+06	0.704444	0	5.50841e+06
ERC	1994.46	5.33468e+06	2.15933e+06	0.710595	0	5.48134e+06
ERC	1991.9	5.30299e+06	2.22047e+06	0.72387	0	5.4244e+06
ERC	1989.98	5.36254e+06	2.20572e+06	0.734146	0	5.38238e+06
ERC	1984.42	5.57819e+06	2.0727e+06	0.765605	0	5.35952e+06
ERC	1978.72	5.72741e+06	1.9608e+06	0.800827	0	5.39947e+06
ERC	1972.58	5.91765e+06	1.8087e+06	0.842678	0	5.44573e+06
ERC	1966.2	6.28922e+06	1.62141e+06	0.890961	0	5.22733e+06
ERC	1959.8	6.59144e+06	1.55083e+06	0.945374	0	4.87581e+06
ERC	1952.88	7.16078e+06	1.47441e+06	1.01231	0	4.24622e+06
ERC	1945.47	7.62515e+06	1.34872e+06	1.0952	0	3.73529e+06
ERC	1938.09	7.71863e+06	1.29058e+06	1.19287	0	3.41923e+06
ERC	1930.74	7.48886e+06	1.17502e+06	1.3091	0	3.32269e+06
ERC	1923.88	7.97086e+06	1.03045e+06	1.44034	0	2.94982e+06
ERC	1917.17	8.20199e+06	989666	1.59683	0	2.55483e+06
ERC	1910.33	8.18825e+06	992073	0.688693	0	2.13156e+06
ERC	1903.42	8.2922e+06	1.05863e+06	0.723307	0	1.87661e+06
ERC	1895.44	8.44124e+06	1.32825e+06	0.768012	0	1.62563e+06
ERC	1887.09	8.39316e+06	1.76372e+06	0.821102	0	1.39367e+06
ERC	1877.99	8.05454e+06	2.24662e+06	0.888031	0	1.16373e+06
ERC	1868.64	7.42544e+06	2.70667e+06	0.969268	0	961928
ERC	1859.29	6.63953e+06	3.28621e+06	0	0	807402
ERW	2011.5	9.45028e+06	2.04903e+06	0.853866	0	9.71989e+06
ERW	2011.11	9.45475e+06	2.04462e+06	0.856786	0	9.71943e+06
ERW	2010.52	9.46149e+06	2.03797e+06	0.861145	0	9.71875e+06
ERW	2009.93	9.46848e+06	2.03132e+06	0.865577	0	9.73132e+06
ERW	2009.34	9.47546e+06	2.0201e+06	0.870034	0	9.74436e+06
ERW	2008.76	9.48239e+06	1.99578e+06	0.874554	0	9.75723e+06
ERW	2008.17	9.48923e+06	1.97146e+06	0.879113	0	9.76994e+06
ERW	2006.99	9.53628e+06	1.92288e+06	0.888366	0	9.79548e+06
ERW	2006.21	9.59572e+06	1.89263e+06	0.894628	0	9.81069e+06
ERW	2005.24	9.66638e+06	1.85932e+06	0.902575	0	9.82517e+06
ERW	2003.29	9.80798e+06	1.79686e+06	0.918892	0	9.85504e+06
ERW	2001.34	9.82427e+06	1.74233e+06	0.935818	0	9.88467e+06
ERW	1999.39	9.7708e+06	1.74696e+06	0.953377	0	9.85679e+06
ERW	1997.31	9.72248e+06	1.74816e+06	0.972842	0	9.77913e+06
ERW	1996.25	9.73664e+06	1.75502e+06	0.983091	0	9.73903e+06
ERW	1994.66	9.70937e+06	1.80312e+06	0.998846	0	9.67743e+06
ERW	1990.04	9.78497e+06	1.86444e+06	1.04774	0	9.51766e+06
ERW	1980.31	1.02457e+07	1.77042e+06	1.1681	0	9.66399e+06
ERW	1970.17	1.09131e+07	1.67515e+06	1.32726	0	9.77649e+06
ERW	1964.78	1.12206e+07	1.67262e+06	1.43131	0	9.25478e+06
ERW	1959.5	1.15316e+07	1.7069e+06	1.55004	0	8.68952e+06
ERW	1954.83	1.18925e+07	1.73779e+06	0.610414	0	7.94695e+06
ERW	1950.7	1.22618e+07	1.71285e+06	0.62628	0	7.28379e+06
ERW	1946.17	1.27031e+07	1.64978e+06	0.644668	0	6.70769e+06
ERW	1934.28	1.277e+07	1.47247e+06	0.698626	0	5.79736e+06
HUN	2011.8	2.838e+06	1.90582e+07	7.19213	0	2.20192e+06
HUN	2010.35	2.87806e+06	1.9023e+07	7.3196	0	2.17035e+06
HUN	2008.85	2.93046e+06	1.89862e+07	7.45779	0	2.13023e+06
HUN	2007.35	2.98234e+06	1.89608e+07	7.60204	0	2.09009e+06
HUN	2005.1	3.01938e+06	1.89583e+07	7.83243	0	2.01593e+06
HUN	2001.97	3.04768e+06	1.77107e+07	8.18237	0	1.90089e+06
HUN	1995.43	3.11508e+06	1.78402e+07	9.05989	0	1.67326e+06
HUN	1988.77	3.1093e+06	1.80702e+07	10.2514	0	1.45608e+06
HUN	1982	3.40336e+06	1.76565e+07	11.9911	0.49589	1.26656e+06
HUN	1978.56	3.44047e+06	1.76392e+07	11.111	0.0666096	1.21116e+06
HUN	1975.09	3.44307e+06	1.76731e+07	10.9406	0	992537
HUN	1968.14	3.90064e+06	1.74521e+07	10.7864	0	862343
HUN	1960.81	4.58646e+06	1.71631e+07	8.67899	0.315667	770764
HUN	1953.36	5.2162e+06	1.6845e+07	9.12634	0.866426	644090
HUN	1949.59	5.48364e+06	1.66908e+07	8.68124	0	596486
HUN	1941.94	5.79868e+06	1.63989e+07	9.61164	0	538774
HUN	1932.15	5.98285e+06	1.59063e+07	11.189	0	508166
HUN	1915.67	6.07703e+06	1.01278e+07	14.6577	0	536530
HUN	1898.1	5.40489e+06	9.45098e+06	18.6712	1.20822	486433
HUN	1879.15	3.9297e+06	1.17891e+07	8.59756	0	323990
HUS	2012.3	5.56836e+06	5.60528e+06	2.51437	0	2.27777e+06
HUS	2011.43	5.56966e+06	5.60397e+06	2.53422	0	2.27767e+06
HUS	2010.28	5.59177e+06	5.58178e+06	2.56105	0	2.27619e+06
HUS	2009.32	5.61027e+06	5.56065e+06	2.58386	0	2.27621e+06
HUS	2008.07	5.6343e+06	5.51734e+06	2.61421	0	2.27627e+06
HUS	2006.56	5.66436e+06	5.46515e+06	2.65174	0	2.2764e+06
HUS	2005.09	5.6739e+06	5.43603e+06	2.68979	0	2.27456e+06
HUS	2003.61	5.68254e+06	4.97856e+06	2.72892	0	2.27261e+06
HUS	2002.14	5.68478e+06	4.23558e+06	2.76938	0	2.27063e+06
HUS	1999.83	5.66829e+06	4.21591e+06	2.83546	0	2.26031e+06
HUS	1996.67	5.67469e+06	4.7878e+06	2.93117	0	2.2173e+06
HUS	1993.38	5.67303e+06	5.4408e+06	3.03928	0	2.16946e+06
HUS	1989.92	5.69556e+06	5.30608e+06	3.16222	0	2.11834e+06
HUS	1986.33	5.7873e+06	5.11372e+06	3.30271	0	2.09277e+06
HUS	1978.67	6.01798e+06	4.78336e+06	3.65343	0	2.05047e+06
HUS	1970.47	6.34699e+06	4.90215e+06	2.96748	0	1.87563e+06
HUS	1966.22	6.88215e+06	4.89255e+06	3.09966	0	1.75037e+06
HUS	1961.62	7.35802e+06	4.83526e+06	3.25671	0.87089	1.62152e+06
HUS	1956.67	7.78188e+06	4.78474e+06	2.40462	0	1.45855e+06
HUS	1951.33	8.15803e+06	4.74512e+06	2.57216	0	1.27481e+06
HUS	1945.58	8.57223e+06	4.64029e+06	2.7806	0	1.16101e+06
HUS	1939.9	8.52319e+06	4.56029e+06	3.02283	0	1.06996e+06
HUS	1934.3	8.50647e+06	4.42303e+06	3.30729	0	1.03111e+06
HUS	1928.92	8.24873e+06	4.1305e+06	3.63655	0	985792
HUS	1923.78	8.48583e+06	3.8663e+06	4.02055	0	923541
HUS	1918.78	8.61424e+06	3.588e+06	3.38071	0	871121
HUS	1913.95	8.55349e+06	3.3004e+06	3.72035	0.54589	830875
HUS	1909.12	8.39874e+06	3.0511e+06	2.98375	0	799394
HUS	1887.75	6.70145e+06	3.84297e+06	2.90084	1.49248	702204
HUS	1857.44	2.26555e+06	8.16711e+06	0	0	197817
HUS	1823.09	NA	7.70759e+06	0	0	873.411
LOE	2009.62	5.02471e+06	7.68309e+06	2.29883	0	9.0158e+06
LOE	2006.33	5.11346e+06	7.63376e+06	2.34516	0	8.72976e+06
LOE	2003.03	5.17233e+06	7.63922e+06	2.39347	0	8.4482e+06
LOE	1998.08	5.13598e+06	7.62018e+06	2.46994	0	8.04783e+06
LOE	1992.42	5.19552e+06	7.61063e+06	2.5637	0	7.61608e+06
LOE	1986.72	5.66572e+06	7.36946e+06	2.66612	0	7.0541e+06
LOE	1981.4	6.02357e+06	7.05335e+06	2.76988	0	6.73587e+06
LOE	1976.2	6.07505e+06	7.03857e+06	2.87978	0	6.49728e+06
LOE	1970.62	6.29523e+06	6.99521e+06	3.00823	0	6.02361e+06
LOE	1964.92	7.09028e+06	6.59771e+06	3.15286	0	5.43753e+06
LOE	1959.34	7.78866e+06	6.28203e+06	3.30966	0	4.80117e+06
LOE	1953.79	8.51727e+06	5.95636e+06	3.48294	0	4.1449e+06
LOE	1948.5	9.02202e+06	5.79162e+06	3.66719	0	3.68875e+06
LOE	1942.64	9.33944e+06	5.83703e+06	3.89779	0	3.34542e+06
LOE	1935.04	9.93781e+06	5.779e+06	4.24891	0	3.14316e+06
LOE	1921.8	1.03447e+07	4.49576e+06	5.06532	0	2.65497e+06
LOE	1906.85	1.05842e+07	3.75904e+06	3.82192	0.35411	2.02862e+06
LOE	1888.67	1.05258e+07	3.79681e+06	3.06488	0.355955	1.66464e+06
LOE	1870.62	9.77707e+06	4.27894e+06	0	0	1.3849e+06
LOE	1850.83	6.86704e+06	3.56036e+06	0	0	932371
LOE	1828	NA	3.69782e+06	0	0	428150
LOE	1797	NA	NA	NA	NA	NA
LOE	1755.5	NA	NA	NA	NA	NA
LOE	1714.5	NA	NA	NA	NA	NA
LOW	2012.55	3.13452e+06	4.01103e+06	1.32387	0	7.79641e+06
LOW	2010.3	3.16029e+06	3.99559e+06	1.3441	0	7.69632e+06
LOW	2008.1	3.20773e+06	3.96715e+06	1.36452	0	7.51256e+06
LOW	2005.9	3.23983e+06	3.95599e+06	1.38555	0	7.33006e+06
LOW	2003.7	3.25075e+06	3.97007e+06	1.40725	0	7.1503e+06
LOW	2000.81	3.2563e+06	3.98302e+06	1.43681	0	6.91802e+06
LOW	1997.24	3.27682e+06	3.9788e+06	1.47517	0	6.63736e+06
LOW	1993.66	3.30541e+06	4.00898e+06	1.51565	0	6.36783e+06
LOW	1990.09	3.40675e+06	3.95674e+06	1.55846	0	6.06886e+06
LOW	1986.4	3.57558e+06	3.87375e+06	1.60522	0	5.71652e+06
LOW	1982.6	3.75057e+06	3.70979e+06	1.65649	0	5.51868e+06
LOW	1975.9	3.79759e+06	3.71276e+06	1.75548	0	5.20853e+06
LOW	1969.12	3.96041e+06	3.669e+06	1.86853	0	4.64826e+06
LOW	1962.15	4.49902e+06	3.39293e+06	2.00144	0	3.97907e+06
LOW	1954.17	5.06222e+06	3.13288e+06	2.17908	0	3.16801e+06
LOW	1945.05	5.44725e+06	2.96271e+06	2.42635	0	2.58134e+06
LOW	1935.88	5.74239e+06	2.89323e+06	2.74046	0	2.30725e+06
LOW	1928.05	5.80653e+06	2.57756e+06	3.08293	0	2.1087e+06
LOW	1922	5.97813e+06	2.43378e+06	3.41505	0	1.8728e+06
LOW	1916.85	6.02637e+06	1.89387e+06	3.76266	0	1.65994e+06
LOW	1907.65	6.04996e+06	1.8487e+06	3.57125	0.846102	1.33122e+06
LOW	1897.2	5.93011e+06	1.9462e+06	3.10215	0	1.1014e+06
LOW	1888.08	6.014e+06	1.98351e+06	2.74367	0	988520
LOW	1879.38	5.85695e+06	2.14766e+06	0	0	870231
LOW	1851.8	4.96378e+06	3.00036e+06	0	0	613636
MIN	2011.9	9.66809e+06	1.3564e+07	6.19696	0	8.19667e+06
MIN	2008.85	9.66809e+06	1.35022e+07	6.42282	0	8.16168e+06
MIN	2006.15	9.75178e+06	1.32429e+07	6.64078	0	8.10389e+06
MIN	2000.75	9.83592e+06	9.66132e+06	7.13947	0	7.98903e+06
MIN	1997.41	9.57544e+06	1.16147e+07	7.49978	0	7.79193e+06
MIN	1993.44	9.87859e+06	1.32558e+07	7.99833	0	7.54498e+06
MIN	1989.46	1.02303e+07	1.2995e+07	8.59675	0	7.34118e+06
MIN	1985.46	1.06032e+07	1.27307e+07	9.3422	0	7.26025e+06
MIN	1981.4	1.09542e+07	1.204e+07	10.3166	0	7.17828e+06
MIN	1977.2	1.11214e+07	1.21066e+07	11.7099	0.296299	7.05974e+06
MIN	1972.9	1.13185e+07	1.22556e+07	11.4343	0	6.92909e+06
MIN	1963.83	1.3318e+07	1.25335e+07	13.747	0	6.41529e+06
MIN	1953.5	1.57597e+07	1.26877e+07	18.2725	2.99589	5.50722e+06
MIN	1941.97	1.67149e+07	1.27741e+07	16.8105	2.43733	4.65634e+06
MIN	1930.2	1.59534e+07	1.16935e+07	20.1962	0.591781	4.28491e+06
MIN	1917.83	1.71306e+07	9.52172e+06	26.467	0.658219	3.43639e+06
MIN	1906.95	1.66522e+07	7.65767e+06	28.8004	7.17877	2.92374e+06
MIN	1898.1	1.56752e+07	7.26137e+06	22.9473	2.60411	2.51116e+06
MIN	1891.25	1.46886e+07	9.28824e+06	27.2051	6.50822	2.18913e+06
MIN	1855.75	5.08852e+06	1.97842e+07	11.6869	0.74624	527828
SUIR	2009.6	36881.6	1.24159e+07	2.81537	0	83032.4
SUIR	2008.5	37165.3	1.2415e+07	2.84782	0	83345.9
SUIR	2006.92	37815.9	1.24147e+07	2.89571	0	83787.4
SUIR	2004.85	38481.3	1.24146e+07	2.96145	0	84187.9
SUIR	2002.78	38931.7	1.24146e+07	3.03039	0	84535.4
SUIR	2000.7	38479.1	1.2414e+07	3.10289	0	85260
SUIR	1997.79	38783.8	1.24141e+07	3.21108	0	86722.4
SUIR	1995.38	39019.7	1.24153e+07	3.30695	0	87348.4
SUIR	1992.46	38524	1.24191e+07	3.43127	0	87294.7
SUIR	1989.55	41789.5	1.24205e+07	3.56597	0	86775.7
SUIR	1986.56	46467.8	1.24204e+07	3.71652	0	86478
SUIR	1983.58	49647.9	1.2423e+07	3.88142	0	86567.3
SUIR	1980.59	52357.3	1.24265e+07	4.06294	0	86542.2
SUIR	1974.72	54829.8	1.24339e+07	3.70736	0.22911	84155.2
SUIR	1963.59	87309.4	1.2438e+07	3.03531	0	80555.3
SUIR	1951.42	159126	1.24188e+07	3.49068	0	61483.1
SUIR	1936.75	189948	1.24372e+07	4.27773	0	47247.7
SUIR	1927.58	171116	1.21884e+07	3.93227	0	39237.2
SUIR	1896.85	6476.14	722975	6.53679	0	8684.57
SUIR	1873.06	502.857	1.44517e+06	2.23423	0.566012	682.736
SUIR	1815.18	NA	NA	0	0	NA
SUIR	1631	NA	NA	NA	NA	NA
SULG	2009.83	196294	1.30659e+07	7.08393	0	191514
SULG	2009.5	196691	1.30656e+07	7.11676	0	191610
SULG	2008.36	198089	1.30475e+07	7.23677	0	191959
SULG	2007.21	199464	1.30303e+07	7.36131	0	192311
SULG	2005.57	200150	1.3006e+07	7.54894	0	192757
SULG	2004.42	199972	1.29659e+07	7.68662	0	193048
SULG	2003.28	199809	1.25717e+07	7.83027	0	193342
SULG	2002.14	199504	1.21775e+07	7.98048	0	193626
SULG	2000.49	199039	1.20754e+07	8.20805	0	194620
SULG	1999.35	198889	1.22122e+07	8.37631	0	195341
SULG	1997.92	198699	1.2384e+07	8.5991	0	196239
SULG	1995.99	199667	1.2613e+07	8.92313	0	197161
SULG	1990.19	205591	1.29088e+07	9.01946	0	197712
SULG	1986.83	214141	1.29141e+07	9.62808	0	200018
SULG	1979.28	245701	1.29462e+07	11.4249	0	201798
SULG	1970.9	267309	1.30625e+07	13.0072	0.40411	207797
SULG	1958.28	490865	1.31339e+07	15.4927	0.22089	193336
SULG	1948.37	690238	1.31093e+07	14.2602	0.871659	177637
SULG	1932.4	707476	1.28121e+07	18.0493	0	175312
SULG	1922.37	654908	1.2195e+07	20.9489	0	187627
SULG	1913.28	640677	1.07171e+07	30.6578	4.89402	187502
SULG	1904.37	472528	6.20468e+06	31.0215	5.38502	154403
SULG	1899.09	401243	6.09679e+06	25.3958	2.40214	127599
SULG	1887.75	314919	7.17593e+06	30.7859	3.74624	63229.8
SULG	1810.72	NA	7.64875e+06	0	0	52.2301
SULG	1701	NA	NA	NA	NA	NA
SUW	2014	336348	6.43212e+06	5.14571	0	224946
SUW	2012.9	336348	6.43212e+06	5.25379	0	224946
SUW	2009.12	336358	6.43127e+06	5.66413	0	224987
SUW	2007.81	336364	6.42834e+06	5.82325	0	225042
SUW	2004.72	368450	6.422e+06	6.23828	0	225138
SUW	2002.12	390073	6.05088e+06	6.64068	0	225229
SUW	1998.26	346449	6.25931e+06	7.35374	0	224044
SUW	1993.86	353995	6.56458e+06	7.28762	0	221586
SUW	1991.56	368431	6.62133e+06	6.84587	0.066518	220296
SUW	1987.96	400683	6.6398e+06	7.45333	0	224529
SUW	1983.17	439475	6.63591e+06	8.60064	0	233693
SUW	1978.84	465487	6.65104e+06	10.0367	0.65839	237995
SUW	1975.09	425421	6.70716e+06	10.5178	0	236106
SUW	1971.48	438352	6.77416e+06	12.3255	0	234300
SUW	1966.76	563926	6.86799e+06	14.1311	0.26511	237962
SUW	1962.31	677459	6.93981e+06	16.1985	0.378781	242901
SUW	1958.12	765941	6.97238e+06	19.4996	1.62311	243020
SUW	1953.48	957307	7.01515e+06	19.0884	2.98559	239417
SUW	1948.55	1.06234e+06	7.0563e+06	15.0432	1	240006
SUW	1943.05	1.06514e+06	7.10206e+06	17.2712	2.55411	248172
SUW	1938.08	1.08371e+06	7.14373e+06	17.6307	2.10445	251646
SUW	1932.68	1.01185e+06	6.65288e+06	18.0359	0	250905
SUW	1927.94	955159	6.02788e+06	20.7937	2	255927
SUW	1923.2	920295	5.40283e+06	23.2091	1.70661	265754
SUW	1918.46	776105	4.77706e+06	29.4071	4.87244	265144
SUW	1913.74	639944	4.15229e+06	35.848	8.79195	250641
SUW	1909.11	502142	3.32566e+06	37.0842	9.69648	229647
SUW	1904.49	364938	3.35415e+06	38.8475	10.0098	192770
SUW	1899.86	234820	3.56926e+06	32.0568	5.46644	154365
SUW	1890.09	149216	5.19285e+06	30.739	4.37644	83192.1
SUW	1878.87	64656.1	7.05724e+06	17.5449	2.74822	22882.1
SUW	1859	194.407	1.03592e+07	16.6075	2.00822	9191.8
SUW	1837	NA	3.66004e+06	0	0	NA

## Sheet: Supp 1 paleo-measured
core	date	ice_annual_max	Tmean_annual	Tmin_annual	Tmax_annual	water_level	water_level_upper_bound	water_level_lower_bound	dep_NH4	dep_NO3	dep_Inorg_N	dep_Cl
ERC	2011.35	80.5517	10.1357	-3.38258	24.5537	-0.250437	0.865046	-1.85805	5.43918	15.4762	7.72587	1.25833
ERC	2010.68	48.3722	9.74397	-3.18853	23.038	-0.840987	-0.0207786	-1.49715	3.1963	9.12863	4.54923	0.73631
ERC	2009.84	51.2255	8.48551	-5.07105	22.1746	-0.217629	0.471346	-0.97222	3.39334	10.7723	5.07003	0.95025
ERC	2009.01	51.2255	8.48551	-5.07105	22.1746	-0.217629	0.471346	-0.97222	3.39334	10.7723	5.07003	0.95025
ERC	2008.17	49.7995	9.27664	-4.47719	23.7901	-0.512904	0.241688	-1.3003	4.11407	14.0376	6.36905	1.15301
ERC	2007.33	54.3475	9.46319	-5.02597	24.2141	-0.57852	0.110455	-1.694	3.92419	13.4496	6.09011	1.09784
ERC	2006.49	4.19625	10.2462	-2.7965	23.8287	-0.57852	-0.152012	-1.13626	4.31473	15.9521	6.95677	1.18352
ERC	2004.82	53.4437	8.72216	-5.55578	23.1195	-0.644137	0.143263	-1.52996	4.00963	15.8524	6.69345	2.75238
ERC	2002.66	6.5616	9.85829	-4.09017	24.373	-0.840987	0.0448381	-1.6612	4.23839	20.0623	7.82579	1.3099
ERC	2000.33	75.056	8.95803	-5.19549	23.4524	-1.07065	-0.18482	-1.85805	3.95194	20.2679	7.64957	1.18936
ERC	1998.01	2.06089	10.9372	-2.76328	24.7929	0.766621	1.81649	-0.97222	3.09449	16.9307	6.23071	1.12017
ERC	1995.68	65.9232	8.73363	-5.55778	23.3511	-0.119204	0.438538	-0.808179	3.11853	15.6651	5.96272	1.11156
ERC	1994.46	90.6476	8.44445	-6.05006	23.1381	0.176071	0.832238	-0.480095	2.83482	15.915	5.80116	1.10195
ERC	1991.9	21.5959	9.68351	-4.77255	23.9787	0.0448381	0.733813	-0.97222	2.7236	14.8002	5.46396	1.28108
ERC	1989.98	69.0361	8.04702	-6.57019	22.551	-0.283245	0.668196	-1.07065	3.4878	17.8999	6.75313	1.51208
ERC	1984.42	88.278	8.15792	-6.40554	22.3029	0.668196	1.25875	0.143263	4.73713	22.3069	8.71851	2.09284
ERC	1978.72	98.5682	7.13938	-7.02387	21.1163	0.176071	1.0619	-0.77537	NA	NA	NA	NA
ERC	1972.58	NA	7.37347	-7.39496	21.6337	0.60258	1.12751	-0.38167	NA	NA	NA	NA
ERC	1966.2	NA	8.3085	-6.72055	23.5574	-1.36592	-0.77537	-1.92366	NA	NA	NA	NA
ERC	1959.8	NA	8.71135	-6.293	23.4106	-1.52996	-0.742562	-2.4814	NA	NA	NA	NA
ERC	1952.88	NA	9.92152	-4.73303	24.7962	0.668196	1.4556	-0.447287	NA	NA	NA	NA
ERC	1945.47	NA	8.57479	-6.19675	23.4694	-0.414479	0.471346	-1.82524	NA	NA	NA	NA
ERC	1938.09	NA	9.95148	-5.10263	25.0668	-1.56277	-0.906604	-2.61264	NA	NA	NA	NA
ERC	1930.74	NA	9.14472	-6.85612	25.1605	-0.152012	0.733813	-1.52996	NA	NA	NA	NA
ERC	1923.88	NA	8.22432	-6.23926	22.5255	-1.82524	-1.23469	-2.4814	NA	NA	NA	NA
ERC	1917.17	NA	6.97892	-8.12403	22.2139	0.20888	1.31419	-1.1858	NA	NA	NA	NA
ERC	1910.33	NA	8.53289	-5.93504	22.9257	-0.57852	0.136701	-1.31343	NA	NA	NA	NA
ERC	1903.42	NA	8.27861	-6.96933	23.4353	-0.0863953	0.612422	-1.04768	NA	NA	NA	NA
ERC	1895.44	NA	8.22832	-7.92748	24.3525	-1.2675	-0.873467	-1.74289	NA	NA	NA	NA
ERC	1887.09	NA	6.47216	-8.24138	21.3755	0.897855	1.6531	0.0126859	NA	NA	NA	NA
ERC	1877.99	NA	7.90232	-5.6132	20.7366	0.438538	0.948051	-0.0526027	NA	NA	NA	NA
ERC	1868.64	NA	NA	NA	NA	-0.0535869	0.997264	-1.26323	NA	NA	NA	NA
ERC	1859.29	NA	NA	NA	NA	NA	NA	NA	NA	NA	NA	NA
ERW	2011.5	80.5517	10.1357	-3.38258	24.5537	-0.250437	0.865046	-1.85805	5.43918	15.4762	7.72587	1.25833
ERW	2011.11	80.5517	10.1357	-3.38258	24.5537	-0.250437	0.865046	-1.85805	5.43918	15.4762	7.72587	1.25833
ERW	2010.52	48.3722	9.74397	-3.18853	23.038	-0.840987	-0.0207786	-1.49715	3.1963	9.12863	4.54923	0.73631
ERW	2009.93	51.2255	8.48551	-5.07105	22.1746	-0.217629	0.471346	-0.97222	3.39334	10.7723	5.07003	0.95025
ERW	2009.34	51.2255	8.48551	-5.07105	22.1746	-0.217629	0.471346	-0.97222	3.39334	10.7723	5.07003	0.95025
ERW	2008.76	49.7995	9.27664	-4.47719	23.7901	-0.512904	0.241688	-1.3003	4.11407	14.0376	6.36905	1.15301
ERW	2008.17	49.7995	9.27664	-4.47719	23.7901	-0.512904	0.241688	-1.3003	4.11407	14.0376	6.36905	1.15301
ERW	2006.99	4.19625	10.2462	-2.7965	23.8287	-0.57852	-0.152012	-1.13626	4.31473	15.9521	6.95677	1.18352
ERW	2006.21	4.19625	10.2462	-2.7965	23.8287	-0.57852	-0.152012	-1.13626	4.31473	15.9521	6.95677	1.18352
ERW	2005.24	50.6301	9.37914	-4.85543	23.9336	-0.480095	0.274496	-1.56277	3.26689	14.5994	5.83963	1.56669
ERW	2003.29	58.4255	8.4327	-5.66243	22.5635	-1.13626	-0.447287	-1.92366	4.62391	18.9519	7.87694	1.42104
ERW	2001.34	81.0349	9.86263	-3.48813	23.5409	-1.33311	-0.742562	-1.85805	3.25753	16.2658	6.2083	1.0939
ERW	1999.39	46.8344	10.0256	-4.55003	24.8551	-0.709754	-0.119204	-1.49715	3.01387	17.4174	6.27973	1.116
ERW	1997.31	76.3231	8.56628	-5.44286	22.6832	1.32436	2.2758	0.504155	3.91785	21.3895	7.88222	1.3072
ERW	1996.25	89.6	8.26379	-5.99163	23.0939	0.176071	0.963471	-0.939412	4.06136	21.1128	7.92486	1.68017
ERW	1994.66	90.6476	8.44445	-6.05006	23.1381	0.176071	0.832238	-0.480095	2.83482	15.915	5.80116	1.10195
ERW	1990.04	44.7541	9.69981	-4.48372	24.3643	-0.0863953	0.372921	-1.13626	3.84319	20.1759	7.54644	1.90758
ERW	1980.31	83.7242	7.8131	-6.67193	22.0727	0.668196	1.25875	-0.18482	3.19	17.9	6.52	1.93
ERW	1970.17	NA	8.09587	-6.49077	22.4174	-0.18482	0.372921	-0.77537	NA	NA	NA	NA
ERW	1964.78	NA	8.5612	-6.53817	23.7525	-2.31736	-1.59558	-3.00634	NA	NA	NA	NA
ERW	1959.5	NA	8.71135	-6.293	23.4106	-1.52996	-0.742562	-2.4814	NA	NA	NA	NA
ERW	1954.83	NA	9.33002	-5.53542	24.2006	-0.0863953	0.569771	-1.07065	NA	NA	NA	NA
ERW	1950.7	NA	8.27978	-7.25365	23.6462	-0.57852	0.143263	-1.36592	NA	NA	NA	NA
ERW	1946.17	NA	9.92431	-5.07102	25.2633	-0.57852	0.241688	-1.49715	NA	NA	NA	NA
ERW	1934.28	NA	8.75678	-6.54777	23.964	-3.236	-2.8423	-3.69531	NA	NA	NA	NA
HUN	2011.8	44.546	8.10832	-5.2402	22.3589	-1.36155	-0.639763	-2.21456	3.92667	9.04478	5.09617	0.525066
HUN	2010.35	18.3284	8.2704	-4.44188	21.3343	-1.13189	-0.639763	-1.9521	2.78244	6.9435	3.7361	0.503593
HUN	2008.85	29.4157	7.11555	-6.50293	21.2998	-1.49278	-0.705379	-2.47703	2.82506	8.69292	4.15904	0.54454
HUN	2007.35	27.8272	7.74036	-7.0622	22.6375	-1.68963	-1.23031	-2.54265	3.12539	8.77462	4.41725	0.471039
HUN	2005.1	30.3688	7.91579	-6.38844	22.3752	-1.1975	-0.803804	-1.88648	2.78525	9.15054	4.23409	0.525107
HUN	2001.97	36.8246	8.39091	-4.87698	21.9905	-1.65682	-1.29593	-2.24737	3.34712	13.4122	5.6332	0.709298
HUN	1995.43	29.9466	6.81281	-7.71445	21.1658	0.246062	0.606954	-0.147638	3.18633	13.546	5.53386	0.686534
HUN	1988.77	51.5503	7.03984	-7.51448	21.8332	0.344488	0.803804	-0.114829	2.98439	16.1829	5.97648	0.912041
HUN	1982	74.8973	6.08022	-9.23484	20.5667	0.475721	0.770996	-0.0164042	3.25	15.17	5.95	0.9
HUN	1978.56	80.9205	5.44278	-9.00698	19.1598	0.442912	0.836612	-0.0820208	NA	NA	NA	NA
HUN	1975.09	40.7038	7.15865	-7.73161	21.4921	1.68963	2.28018	1.1975	NA	NA	NA	NA
HUN	1968.14	NA	6.67512	-8.19268	21.1651	-0.0164042	0.475721	-0.606954	NA	NA	NA	NA
HUN	1960.81	NA	6.49891	-7.50885	20.3863	0.0820208	1.03346	-1.03346	NA	NA	NA	NA
HUN	1953.36	NA	8.18109	-6.74976	23.0002	1.5584	2.18175	0.935037	NA	NA	NA	NA
HUN	1949.59	NA	7.60257	-8.24799	22.9661	-0.803804	-0.246062	-1.68963	NA	NA	NA	NA
HUN	1941.94	NA	7.01352	-8.11635	21.8902	-1.09908	-0.869421	-1.29593	NA	NA	NA	NA
HUN	1932.15	NA	7.01305	-8.17489	21.7526	-1.68963	-1.32874	-2.21456	NA	NA	NA	NA
HUN	1915.67	NA	6.56898	-7.55784	20.0378	-0.332731	0.0328083	-0.557742	NA	NA	NA	NA
HUN	1898.1	NA	7.35961	-8.4532	22.0243	0.332731	0.872702	-0.288713	NA	NA	NA	NA
HUN	1879.15	NA	5.83412	-10.0572	21.1807	1.30659	1.57152	0.980969	NA	NA	NA	NA
HUS	2012.3	10.8019	9.53162	-4.34988	23.7997	-1.75525	-1.26312	-2.7723	3.6086	7.38633	4.47493	0.395662
HUS	2011.43	44.546	8.10832	-5.2402	22.3589	-1.36155	-0.639763	-2.21456	3.92667	9.04478	5.09617	0.525066
HUS	2010.28	18.3284	8.2704	-4.44188	21.3343	-1.13189	-0.639763	-1.9521	2.78244	6.9435	3.7361	0.503593
HUS	2009.32	38.425	6.54578	-7.0327	20.0816	-0.639763	-0.0492125	-1.45997	2.30989	6.06893	3.16774	0.415868
HUS	2008.07	29.4157	7.11555	-6.50293	21.2998	-1.49278	-0.705379	-2.47703	2.82506	8.69292	4.15904	0.54454
HUS	2006.56	14.8526	8.67808	-4.43775	22.1862	-1.42716	-1.03346	-1.88648	2.97691	9.82198	4.53295	0.552504
HUS	2005.09	30.3688	7.91579	-6.38844	22.3752	-1.1975	-0.803804	-1.88648	2.78525	9.15054	4.23409	0.525107
HUS	2003.61	50.377	6.67615	-8.03409	21.1086	-1.85367	-1.36155	-2.3786	3.10085	10.8841	4.8672	0.593262
HUS	2002.14	18.5045	8.03717	-5.86148	22.4802	-1.09908	-0.410104	-1.78805	3.60491	13.2515	5.79758	0.54928
HUS	1999.83	20.8887	8.32993	-6.35209	23.0038	-0.705379	-0.180446	-1.52559	2.68238	11.533	4.68783	0.57939
HUS	1996.67	75.1429	6.24641	-7.97437	20.7957	0.639763	1.26312	-0.278871	3.28099	15.2542	5.99699	0.982846
HUS	1993.38	48.664	6.3143	-7.73335	20.107	0.803804	1.49278	0.0820208	2.86749	13.4485	5.26627	0.712906
HUS	1989.92	56.6192	5.88334	-9.24575	20.2668	-0.180446	0.377296	-0.902229	3.17512	13.693	5.56105	0.845507
HUS	1986.33	65.6594	6.49695	-8.68812	20.1522	2.7395	3.42847	2.14895	2.02015	11.6429	4.20485	0.638112
HUS	1978.67	80.9205	5.44278	-9.00698	19.1598	0.442912	0.836612	-0.0820208	NA	NA	NA	NA
HUS	1970.47	NA	6.36499	-8.54494	20.7236	0.738187	1.13189	0.246062	NA	NA	NA	NA
HUS	1966.22	NA	6.41038	-8.42427	21.2511	-0.967846	-0.508529	-1.45997	NA	NA	NA	NA
HUS	1961.62	NA	6.9783	-7.78665	21.6572	-0.246062	0.0164042	-0.705379	NA	NA	NA	NA
HUS	1956.67	NA	6.06232	-8.15749	19.7005	-0.0492125	0.541338	-0.541338	NA	NA	NA	NA
HUS	1951.33	NA	6.23704	-9.24674	21.3489	0.935037	1.62401	-0.377296	NA	NA	NA	NA
HUS	1945.58	NA	6.29004	-9.02458	21.661	0.377296	1.06627	-0.410104	NA	NA	NA	NA
HUS	1939.9	NA	6.67946	-8.76559	22.0005	-0.606954	0.0164042	-1.26312	NA	NA	NA	NA
HUS	1934.3	NA	6.01068	-9.41765	20.9543	-2.24737	-1.91929	-2.57545	NA	NA	NA	NA
HUS	1928.92	NA	6.15401	-9.15767	20.7164	-0.0492125	0.672571	-1.1647	NA	NA	NA	NA
HUS	1923.78	NA	5.78087	-9.27451	20.1855	-0.639763	-0.114829	-1.13189	NA	NA	NA	NA
HUS	1918.78	NA	5.86305	-9.39513	20.786	1.42716	2.01771	0.836612	NA	NA	NA	NA
HUS	1913.95	NA	7.66422	-7.94631	23.2218	0.706199	1.33202	0.0918633	NA	NA	NA	NA
HUS	1909.12	NA	6.70089	-8.34884	21.2414	0.471893	1.15157	-0.0688975	NA	NA	NA	NA
HUS	1887.75	NA	5.62297	-9.93746	20.7506	2.4084	2.95275	1.43044	NA	NA	NA	NA
HUS	1857.44	NA	NA	NA	NA	NA	NA	NA	NA	NA	NA	NA
HUS	1823.09	NA	NA	NA	NA	NA	NA	NA	NA	NA	NA	NA
LOE	2009.62	10.0514	7.58873	-5.74351	21.0307	0.167323	1.21719	-1.1122	3.13911	10.4978	4.81171	0.757365
LOE	2006.33	2.79775	9.00774	-4.53048	22.9325	0.0360892	0.528214	-0.620077	3.76271	15.2355	6.36572	1.07373
LOE	2003.03	17.1657	7.0561	-7.38037	21.3286	-0.357611	0.987531	-1.73556	5.41619	23.0036	9.40537	1.49929
LOE	1998.08	4.26267	9.51055	-4.68438	23.4495	0.298556	1.97178	-1.73556	3.60532	20.4671	7.42572	1.14155
LOE	1992.42	10.9078	6.66567	-7.47314	19.7545	0.0360892	0.954723	-1.24344	4.53387	24.3158	9.01475	1.78833
LOE	1986.72	35.6588	7.11614	-7.92221	20.7085	1.08596	1.70931	0.265748	4.90543	28.9742	10.3583	1.91736
LOE	1981.4	34.7723	7.03514	-7.6588	20.8871	-0.0951442	0.626639	-1.01378	4.4869	24.9802	9.12975	1.98501
LOE	1976.2	11.0623	6.21857	-9.21706	20.9558	0.725064	2.36548	-0.915353	NA	NA	NA	NA
LOE	1970.62	NA	6.89016	-7.7779	21.1188	-0.423227	0.561022	-1.30905	NA	NA	NA	NA
LOE	1964.92	NA	7.47488	-7.60862	22.3816	-1.73556	-0.456036	-3.14632	NA	NA	NA	NA
LOE	1959.34	NA	7.55232	-7.72482	22.1843	-1.1122	0.134514	-2.16207	NA	NA	NA	NA
LOE	1953.79	NA	9.09743	-5.69686	23.8968	0.659447	1.70931	-0.554461	NA	NA	NA	NA
LOE	1948.5	NA	7.54544	-8.09306	22.6225	0.856298	2.10301	-0.324802	NA	NA	NA	NA
LOE	1942.64	NA	7.22982	-7.87621	21.4502	-0.980969	-0.0951442	-2.22769	NA	NA	NA	NA
LOE	1935.04	NA	6.93373	-8.39231	21.8565	-2.687	-1.8996	-3.31036	NA	NA	NA	NA
LOE	1921.8	NA	8.79705	-6.41059	23.8482	-0.488844	0.462597	-1.44029	NA	NA	NA	NA
LOE	1906.85	NA	7.62179	-7.64219	22.6401	-0.137522	0.396981	-0.652886	NA	NA	NA	NA
LOE	1888.67	NA	4.77848	-10.8891	19.7249	-0.334918	0.200131	-0.849736	NA	NA	NA	NA
LOE	1870.62	NA	NA	NA	NA	1.38834	2.79199	-0.0295275	NA	NA	NA	NA
LOE	1850.83	NA	NA	NA	NA	NA	NA	NA	NA	NA	NA	NA
LOE	1828	NA	NA	NA	NA	NA	NA	NA	NA	NA	NA	NA
LOE	1797	NA	NA	NA	NA	NA	NA	NA	NA	NA	NA	NA
LOE	1755.5	NA	NA	NA	NA	NA	NA	NA	NA	NA	NA	NA
LOE	1714.5	NA	NA	NA	NA	NA	NA	NA	NA	NA	NA	NA
LOW	2012.55	0.680459	10.2929	-3.39754	24.4907	-0.390419	0.561022	-1.76837	3.9947	10.0947	5.38405	0.624217
LOW	2010.3	5.4906	8.81923	-3.82377	22.0999	-0.488844	0.495406	-1.04659	3.21421	7.90255	4.286	0.553214
LOW	2008.1	6.99284	8.17115	-5.67178	22.7548	0.200131	1.57808	-1.01378	3.62243	15.3553	6.28713	1.01416
LOW	2005.9	9.91739	8.04125	-6.43112	22.7647	-0.0295275	0.954723	-0.882544	3.43855	14.3462	5.91525	1.42964
LOW	2003.7	17.1657	7.0561	-7.38037	21.3286	-0.357611	0.987531	-1.73556	5.41619	23.0036	9.40537	1.49929
LOW	2000.81	11.5699	7.44908	-6.98754	22.0656	-0.127952	1.44685	-1.21063	4.53508	23.491	8.83159	1.23802
LOW	1997.24	13.9797	7.19604	-7.21364	21.2404	0.462597	1.67651	-0.751311	4.00911	22.693	8.24132	1.13896
LOW	1993.66	12.5827	6.87242	-7.57532	21.0063	0.725064	2.59514	-0.980969	3.70307	21.1199	7.64929	1.35818
LOW	1990.09	13.0285	8.47652	-5.83841	23.1702	-0.0623358	1.05315	-0.915353	4.87763	28.0547	10.1277	2.11429
LOW	1986.4	35.6588	7.11614	-7.92221	20.7085	1.08596	1.70931	0.265748	4.90543	28.9742	10.3583	1.91736
LOW	1982.6	29.2412	6.79578	-8.45821	21.5005	-0.226378	0.823489	-0.948161	3.52632	21.7976	7.66189	1.84227
LOW	1975.9	9.25107	7.64689	-7.12919	21.8904	-0.0295275	0.921914	-0.849736	NA	NA	NA	NA
LOW	1969.12	NA	6.96957	-7.55468	20.9009	-0.226378	1.08596	-1.24344	NA	NA	NA	NA
LOW	1962.15	NA	7.04618	-8.51466	22.8234	-0.587269	0.364173	-1.80118	NA	NA	NA	NA
LOW	1954.17	NA	7.8448	-6.91872	22.1436	0.528214	1.6437	-0.652886	NA	NA	NA	NA
LOW	1945.05	NA	7.41136	-7.55004	22.5753	0.790681	1.70931	-0.948161	NA	NA	NA	NA
LOW	1935.88	NA	6.93373	-8.39231	21.8565	-2.687	-1.8996	-3.31036	NA	NA	NA	NA
LOW	1928.05	NA	7.61439	-7.57094	22.2324	-0.0623358	0.495406	-0.587269	NA	NA	NA	NA
LOW	1922	NA	7.65167	-7.78709	22.6018	-0.521652	0.659447	-1.63714	NA	NA	NA	NA
LOW	1916.85	NA	7.21771	-8.33952	22.8245	0.173064	1.74212	-1.14501	NA	NA	NA	NA
LOW	1907.65	NA	6.6092	-8.5547	21.832	0.470253	0.921914	0.134514	NA	NA	NA	NA
LOW	1897.2	NA	7.81822	-7.43117	22.7491	-1.38615	-0.554461	-2.35892	NA	NA	NA	NA
LOW	1888.08	NA	4.77848	-10.8891	19.7249	-0.334918	0.200131	-0.849736	NA	NA	NA	NA
LOW	1879.38	NA	5.80223	-10.282	20.8862	0.0560476	0.659447	-1.04659	NA	NA	NA	NA
LOW	1851.8	NA	NA	NA	NA	NA	NA	NA	NA	NA	NA	NA
MIN	2011.9	18.9153	8.83834	-4.9385	23.2668	-1.36155	-0.639763	-2.21456	5.91289	14.2117	7.80715	1.5088
MIN	2008.85	14.8173	7.65086	-6.50696	22.1164	-1.49278	-0.705379	-2.47703	3.95727	11.8565	5.75512	1.45611
MIN	2006.15	6.91821	9.31214	-4.3643	23.2431	-1.42716	-1.03346	-1.88648	4.29671	13.2521	6.33245	0.895204
MIN	2000.75	14.5017	8.35824	-6.44085	23.2192	-1.5584	-1.06627	-2.11614	3.27607	13.7594	5.65808	0.956893
MIN	1997.41	24.8952	7.54303	-6.99937	22.1156	1.72244	2.41141	1.06627	3.34217	15.0912	6.00347	0.998487
MIN	1993.44	19.0485	6.91942	-7.2692	21.0737	0.803804	1.49278	0.0820208	4.42103	18.7204	7.66461	1.46976
MIN	1989.46	24.8187	6.73779	-8.95723	22.3824	-0.180446	0.377296	-0.902229	3.53633	14.0348	5.91908	1.67557
MIN	1985.46	37.9983	6.40904	-8.43651	21.2357	2.21456	2.60826	1.32874	3.24146	15.0095	5.90684	1.3306
MIN	1981.4	40.7032	7.37353	-7.46835	22.1855	0.803804	1.1975	0.344488	5.24006	21.5087	8.93589	2.33047
MIN	1977.2	77.6478	6.58548	-8.84505	21.9542	0.147638	0.377296	-0.246062	NA	NA	NA	NA
MIN	1972.9	NA	5.42626	-9.91821	20.7533	1.42716	2.01771	0.639763	NA	NA	NA	NA
MIN	1963.83	NA	6.87747	-8.9625	22.7089	-1.75525	-1.29593	-2.44422	NA	NA	NA	NA
MIN	1953.5	NA	9.03495	-6.44057	24.5057	1.5584	2.18175	0.935037	NA	NA	NA	NA
MIN	1941.97	NA	8.1839	-6.61123	22.979	-1.09908	-0.869421	-1.29593	NA	NA	NA	NA
MIN	1930.2	NA	8.1044	-8.3876	24.5795	0.639763	1.26312	-0.475721	NA	NA	NA	NA
MIN	1917.83	NA	5.38186	-9.99666	20.7517	1.1256	1.91273	0.43307	NA	NA	NA	NA
MIN	1906.95	NA	7.92517	-6.70553	22.529	1.01214	1.50262	0.570865	NA	NA	NA	NA
MIN	1898.1	NA	7.81814	-7.21761	22.848	0.332731	0.872702	-0.288713	NA	NA	NA	NA
MIN	1891.25	NA	NA	NA	NA	0.52466	0.941599	-0.108268	NA	NA	NA	NA
MIN	1855.75	NA	NA	NA	NA	NA	NA	NA	NA	NA	NA	NA
SUIR	2009.6	44.5409	3.58293	-10.8971	17.9729	-0.316054	0.20888	-0.873795	2.15561	5.17775	2.84444	0.280486
SUIR	2008.5	25.3206	3.59285	-11.2783	18.5619	-0.480095	0.20888	-1.2675	3.03587	7.75516	4.11478	0.467718
SUIR	2006.92	5.05066	5.69289	-8.61377	19.9563	-0.57852	-0.152012	-1.23469	2.23814	6.94303	3.30808	0.287907
SUIR	2004.85	22.8897	3.80695	-11.4631	18.8538	-0.18482	0.372921	-0.939412	2.71031	8.02288	3.9145	0.339042
SUIR	2002.78	7.07316	4.55989	-10.5064	19.6991	-0.250437	0.274496	-0.808179	2.47191	7.33056	3.57678	0.269034
SUIR	2000.7	15.5816	4.44535	-11.0844	19.9291	-0.57852	-0.0863953	-0.97222	2.79412	9.0409	4.21385	0.377444
SUIR	1997.79	73.5353	3.4471	-12.3709	18.5605	0.79943	1.19313	0.40573	2.09026	7.83787	3.39445	0.38355
SUIR	1995.38	15.3928	3.134	-12.6871	18.4709	-0.0535869	0.438538	-0.545712	2.78871	10.2403	4.48436	0.582053
SUIR	1992.46	35.5493	2.85868	-12.44	17.4932	0.143263	0.60258	-0.447287	2.15296	8.40129	3.57745	0.477831
SUIR	1989.55	75.6079	2.2721	-14.2335	18.2945	0.143263	0.569771	-0.283245	1.79619	7.86815	3.17165	0.573052
SUIR	1986.56	68.4603	3.48592	-12.9627	18.972	1.22594	1.58683	0.832238	1.68149	8.00486	3.1159	0.473499
SUIR	1983.58	19.7866	3.36906	-12.421	18.5802	0.701005	0.930663	0.372921	2.079	7.47702	3.30543	0.756777
SUIR	1980.59	58.9417	3.22421	-12.703	19.2581	0.274496	0.635388	-0.0863953	2.44	12	4.61	1.07
SUIR	1974.72	63.9483	2.71552	-13.2289	18.3042	0.865046	1.42279	0.110455	NA	NA	NA	NA
SUIR	1963.59	NA	3.36029	-13.0446	19.6969	-0.18482	0.274496	-0.808179	NA	NA	NA	NA
SUIR	1951.42	NA	2.1619	-14.6183	18.2754	1.12751	1.58683	0.504155	NA	NA	NA	NA
SUIR	1936.75	NA	1.8594	-15.7497	18.6577	0.340113	0.766621	-0.0863953	NA	NA	NA	NA
SUIR	1927.58	NA	2.5069	-14.1718	18.5479	-0.119204	0.536963	-0.939412	NA	NA	NA	NA
SUIR	1896.85	NA	2.7871	-14.3932	19.3792	0.609942	1.12751	-0.0535869	NA	NA	NA	NA
SUIR	1873.06	NA	NA	NA	NA	0.698288	1.35717	0.0448381	NA	NA	NA	NA
SUIR	1815.18	NA	NA	NA	NA	NA	NA	NA	NA	NA	NA	NA
SUIR	1631	NA	NA	NA	NA	NA	NA	NA	NA	NA	NA	NA
SULG	2009.83	44.5409	3.58293	-10.8971	17.9729	-0.316054	0.20888	-0.873795	2.15561	5.17775	2.84444	0.280486
SULG	2009.5	44.5409	3.58293	-10.8971	17.9729	-0.316054	0.20888	-0.873795	2.15561	5.17775	2.84444	0.280486
SULG	2008.36	25.3206	3.59285	-11.2783	18.5619	-0.480095	0.20888	-1.2675	3.03587	7.75516	4.11478	0.467718
SULG	2007.21	17.6333	4.75424	-11.2409	20.5495	-1.23469	-0.57852	-1.85805	3.08404	7.07989	3.99673	0.399028
SULG	2005.57	18.1971	4.96032	-10.2963	20.1833	-0.0863953	0.20888	-0.447287	3.29758	9.04559	4.60862	0.399313
SULG	2004.42	22.8897	3.80695	-11.4631	18.8538	-0.18482	0.372921	-0.939412	2.71031	8.02288	3.9145	0.339042
SULG	2003.28	51.7198	3.93053	-12.2654	19.9817	-0.545712	-0.217629	-1.07065	2.20504	6.6513	3.21747	0.293568
SULG	2002.14	7.07316	4.55989	-10.5064	19.6991	-0.250437	0.274496	-0.808179	2.47191	7.33056	3.57678	0.269034
SULG	2000.49	15.5816	4.44535	-11.0844	19.9291	-0.57852	-0.0863953	-0.97222	2.79412	9.0409	4.21385	0.377444
SULG	1999.35	7.11375	5.71182	-9.51346	20.8525	-0.316054	0.372921	-0.97222	2.95217	9.73975	4.49271	0.419957
SULG	1997.92	73.5353	3.4471	-12.3709	18.5605	0.79943	1.19313	0.40573	2.09026	7.83787	3.39445	0.38355
SULG	1995.99	15.3928	3.134	-12.6871	18.4709	-0.0535869	0.438538	-0.545712	2.78871	10.2403	4.48436	0.582053
SULG	1990.19	40.9983	4.25386	-11.8693	20.1339	-0.316054	0.110455	-0.906604	2.8574	8.90444	4.23571	0.706832
SULG	1986.83	68.4603	3.48592	-12.9627	18.972	1.22594	1.58683	0.832238	1.68149	8.00486	3.1159	0.473499
SULG	1979.28	86.8458	1.91312	-13.9428	17.2693	0.438538	1.0619	-0.480095	NA	NA	NA	NA
SULG	1970.9	NA	2.95708	-13.6365	19.2748	0.307305	0.963471	-0.57852	NA	NA	NA	NA
SULG	1958.28	NA	3.39316	-12.8309	19.4342	-0.18482	0.372921	-0.709754	NA	NA	NA	NA
SULG	1948.37	NA	3.4862	-13.8721	20.418	0.110455	0.569771	-0.480095	NA	NA	NA	NA
SULG	1932.4	NA	3.45911	-13.6113	19.8433	0.241688	0.733813	-0.250437	NA	NA	NA	NA
SULG	1922.37	NA	3.48813	-13.2331	19.5696	-0.119204	0.536963	-0.873795	NA	NA	NA	NA
SULG	1913.28	NA	4.53375	-11.9387	20.9268	0.283745	0.99628	-0.512904	NA	NA	NA	NA
SULG	1904.37	NA	1.96595	-14.1653	17.9105	0.701519	1.22594	0.176071	NA	NA	NA	NA
SULG	1899.09	NA	3.03354	-13.6664	19.4237	0.703441	1.55402	-0.250437	NA	NA	NA	NA
SULG	1887.75	NA	NA	NA	NA	-0.196855	0.176071	-0.611329	NA	NA	NA	NA
SULG	1810.72	NA	NA	NA	NA	NA	NA	NA	NA	NA	NA	NA
SULG	1701	NA	NA	NA	NA	NA	NA	NA	NA	NA	NA	NA
SUW	2014	NA	2.50064	-12.8989	17.8691	0.504155	1.16032	-0.414479	3.25704	5.81071	3.8427	0.319279
SUW	2012.9	3.07544	6.31778	-8.58536	21.1078	-0.840987	-0.18482	-1.39873	3.70318	7.38503	4.54717	0.389248
SUW	2009.12	44.5409	3.58293	-10.8971	17.9729	-0.316054	0.20888	-0.873795	2.15561	5.17775	2.84444	0.280486
SUW	2007.81	17.6333	4.75424	-11.2409	20.5495	-1.23469	-0.57852	-1.85805	3.08404	7.07989	3.99673	0.399028
SUW	2004.72	22.8897	3.80695	-11.4631	18.8538	-0.18482	0.372921	-0.939412	2.71031	8.02288	3.9145	0.339042
SUW	2002.12	7.07316	4.55989	-10.5064	19.6991	-0.250437	0.274496	-0.808179	2.47191	7.33056	3.57678	0.269034
SUW	1998.26	5.35011	6.05535	-8.9248	20.7066	-0.119204	0.176071	-0.545712	2.89942	9.93855	4.4975	0.387507
SUW	1993.86	41.4679	3.0201	-12.4347	18.2089	0.307305	0.865046	-0.38167	2.05498	8.35188	3.48732	0.553569
SUW	1991.56	51.0714	4.13575	-11.9615	19.9333	-0.0535869	0.340113	-0.709754	2.28305	9.47009	3.91502	0.664729
SUW	1987.96	11.3438	5.25571	-10.7156	20.3038	0.372921	0.733813	0.0448381	0.811914	4.15957	1.57434	0.342908
SUW	1983.17	19.7866	3.36906	-12.421	18.5802	0.701005	0.930663	0.372921	2.079	7.47702	3.30543	0.756777
SUW	1978.84	63.6736	2.57886	-13.5406	18.4793	0.274496	0.832238	-0.18482	NA	NA	NA	NA
SUW	1975.09	36.4596	3.0593	-13.7322	19.2679	0.766621	1.0947	0.340113	NA	NA	NA	NA
SUW	1971.48	NA	2.58298	-13.0308	17.7429	0.733813	1.12751	0.274496	NA	NA	NA	NA
SUW	1966.76	NA	2.79522	-13.1067	18.4156	0.143263	0.60258	-0.316054	NA	NA	NA	NA
SUW	1962.31	NA	2.64214	-14.0785	18.8788	-0.18482	0.372921	-0.676945	NA	NA	NA	NA
SUW	1958.12	NA	3.39316	-12.8309	19.4342	-0.18482	0.372921	-0.709754	NA	NA	NA	NA
SUW	1953.48	NA	3.87665	-12.7145	19.7611	0.40573	1.19313	-0.250437	NA	NA	NA	NA
SUW	1948.55	NA	3.4862	-13.8721	20.418	0.110455	0.569771	-0.480095	NA	NA	NA	NA
SUW	1943.05	NA	2.58633	-14.2897	18.9162	0.832238	1.4556	0.274496	NA	NA	NA	NA
SUW	1938.08	NA	3.57519	-13.6892	20.1204	0.668196	1.22594	-0.0207786	NA	NA	NA	NA
SUW	1932.68	NA	3.45911	-13.6113	19.8433	0.241688	0.733813	-0.250437	NA	NA	NA	NA
SUW	1927.94	NA	2.5069	-14.1718	18.5479	-0.119204	0.536963	-0.939412	NA	NA	NA	NA
SUW	1923.2	NA	2.9457	-14.319	19.5107	-0.447287	-0.119204	-0.808179	NA	NA	NA	NA
SUW	1918.46	NA	3.15076	-13.1714	19.0467	-0.0863953	0.340113	-0.709754	NA	NA	NA	NA
SUW	1913.74	NA	4.53375	-11.9387	20.9268	0.283745	0.99628	-0.512904	NA	NA	NA	NA
SUW	1909.11	NA	3.4177	-12.495	19.0745	-0.096825	0.372921	-0.742562	NA	NA	NA	NA
SUW	1904.49	NA	1.96595	-14.1653	17.9105	0.701519	1.22594	0.176071	NA	NA	NA	NA
SUW	1899.86	NA	3.03354	-13.6664	19.4237	0.703441	1.55402	-0.250437	NA	NA	NA	NA
SUW	1890.09	NA	NA	NA	NA	-0.0462152	0.536963	-0.709754	NA	NA	NA	NA
SUW	1878.87	NA	NA	NA	NA	-0.0327996	0.40573	-0.480095	NA	NA	NA	NA
SUW	1859	NA	NA	NA	NA	NA	NA	NA	NA	NA	NA	NA
SUW	1837	NA	NA	NA	NA	NA	NA	NA	NA	NA	NA	NA
