# Supplementary material for: Consideration of species-specific diatom indicators of anthropogenic stress in the Great Lakes
Source: PLoS One. 2019 May 2;14(5):e0210927. doi: 10.1371/journal.pone.0210927 (PMC6497244; doi:10.1371/journal.pone.0210927)
Supplement: S2 Table — Pearson correlations (r) and Gaussian quadratic squared correlation coefficients (Gauss. r2(adj)) of diatom relative abundance versus anthropogenic stressors (columns A–I) and other measured variables (columns K–S). Columns U–AC contain relationships with measured variables following Normalized standardization by lake. Taxa with a significant correlation (P < 0.05) are presented, sorted by smallest P value. N = number of observations in samples. The “spp list” spreadsheet provides the full species names for each diatom code. (XLSX) [file pone.0210927.s002.xlsx]

## Sheet: Supplement 2
Table S2a. Pearson correlations (r) and gaussian quadratic squared correlation coefficients (Gauss. r²(adj)) of diatom relative abundance versus anthropogenic stressors. Taxa with a significant correlation (P < 0.05) are presented, sorted by smallest P value. N = number of observations in samples.										Table S2b. Pearson correlations (r) and gaussian quadratic squared correlation coefficients (Gauss. r²(adj)) of diatom relative abundance versus measured environmental variables considered to represent a mixture of natural and anthropogenic components. Taxa with a significant correlation (P < 0.05) are presented, sorted by smallest P value. N = number of observations in samples.										Table S2c. Pearson correlations (r) and gaussian quadratic squared correlation coefficients (Gauss. r²(adj)) of diatom relative abundance versus measured physical parameters and chemical atmospheric deposition. For this analysis diatom and environmental data were normalized by lake so that SDs ranged from 0 to 1. Taxa with a significant correlation (P < 0.05) are presented, sorted by smallest P v…
Diatom	Full name	Variable	Best model	Linear r	Gauss. r²(adj)	Gauss. optimum	P	N		Diatom	Full name	Variable	Best model	Linear r	Gauss. r²(adj)	Gauss. optimum	P	N		Diatom	Full name	Variable	Best model	Linear r	Gauss. r²(adj)	Gauss. optimum	P	N
CYCPSEU	Discostella pseudostelligera (Hust.) Houk & Klee	Agriculture	quadratic		0.609467	194.407	3.33595e-85	249		DISPSEU	Discostella pseudostelligera	Min. annual temp.	quadratic		0.556725	-15.7497	2.99032e-65	236		CYCCOMES	Lindavia comensis (Grunow) Nakov, Guillory, M.L.Julius, E.C.Ther. & A.J.Alverson	Min. annual temp.	linear	0.525064			4.00828e-18	236
STEPSBTR	Stephanodiscus subtransylvanicus Gasse	Agriculture	quadratic		0.536518	194.407	1.68675e-63	249		CYCCOMRC	Lindavia delicatula (Hust.) Nakov, Guillory, M.L.Julius, E.C.Ther. & A.J.Alverson	Cl deposition	quadratic		0.650908	0.269034	3.7535e-50	122		CYCATOMF	Cyclotella atomus fine form	Min. annual temp.	linear	0.459654			9.7206e-14	236
SYNFILIE	Synedra filiformis var. exilis A. Cl.	Agriculture	quadratic		0.486375	194.407	3.71756e-52	249		STEPSBTR	Stephanodiscus subtransylvanicus Gasse	Min. annual temp.	quadratic		0.463952	-15.7497	2.50798e-45	236		STECONSP	Stephanodiscus conspicueporus Stoermer, Hakansson & Theriot 1988	Min. annual temp.	linear	-0.474058			1.79297e-11	180
AULGRAN	Aulacoseira granulata (Ehr.) Simonsen	Population	quadratic		0.482669	9.88467e+06	5.17211e-52	252		AULISLA	Aulacoseira islandica (O. Mull.) Simonsen	Nitrate deposition	quadratic		0.626756	28.9742	2.78383e-45	122		NAVRHYN	Navicula rhynchotella Lange-Bert.	Min. annual temp.	quadratic		0.337129	2.99229	7.03258e-11	89
STEALPI	Stephanodiscus alpinus Hust.	Population	quadratic		0.479547	7.61608e+06	2.21602e-51	252		SYNOSTE	Synedra ostenfeldii (Krieg.) A. Cl.	Min. annual temp.	quadratic		0.426296	-15.7497	4.44291e-39	236		CYCCOME1	Lindavia laurentiana Alexson, Wellard Kelly, Estepp & Reavie	Min. annual temp.	linear	0.381727			1.32563e-09	236
SYNOSTE	Synedra ostenfeldii (Krieg.) A. Cl.	Agriculture	quadratic		0.47848	194.407	1.43713e-50	249		CYCOCEL	Lindavia ocellata (Pant.) Nakov, Guillory, M.L.Julius, E.C.Ther. and A.J.Alverson	Min. annual temp.	quadratic		0.388145	-15.7497	1.56248e-33	236		CYCCOMRC	Lindavia delicatula (Hust.) Nakov, Guillory, M.L.Julius, E.C.Ther. & A.J.Alverson	Min. annual temp.	linear	0.413552			2.26312e-09	193
CYCOCEL	Lindavia ocellata (Pant.) Nakov, Guillory, M.L.Julius, E.C.Ther. and A.J.Alverson	Population	quadratic		0.432173	52.2301	1.2101e-42	252		CYCCOMRC	Lindavia delicatula (Hust.) Nakov, Guillory, M.L.Julius, E.C.Ther. & A.J.Alverson	Inorganic N deposition	quadratic		0.548059	1.57434	5.0442e-33	122		TABFLOC	Tabellaria flocculosa (Roth) Knud.	Min. annual temp.	linear	-0.393673			4.40099e-09	207
ACHMINUS	Achnanthes minutissima var. scotica	Agriculture	quadratic		0.42598	194.407	3.9972e-41	249		CYCCOMRC	Lindavia delicatula (Hust.) Nakov, Guillory, M.L.Julius, E.C.Ther. & A.J.Alverson	Nitrate deposition	quadratic		0.533111	4.15957	3.6659e-31	122		COCPEDI	Cocconeis pediculus Ehr.	Min. annual temp.	quadratic		0.21991	3.19197	2.53284e-08	118
FRABREV	Pseudostaurosira brevistriata (Grunow) D.M.Williams & Round	Population	quadratic		0.408778	9.88467e+06	7.60355e-39	252		ACHMINUS	Achnanthes minutissima var. scotica	Min. annual temp.	quadratic		0.356332	-15.7497	2.07005e-29	236		FRACAPUM	Fragilaria mesolepta Rabenh.	Ammonium deposition	quadratic		0.387873	-2.53753	3.5349e-08	52
STEPARV	Stephanodiscus parvus Stoerm. & Hak.	Population	linear	0.702652			7.99712e-39	252		AULISLA	Aulacoseira islandica (O. Mull.) Simonsen	Inorganic N deposition	quadratic		0.504241	10.3583	6.94018e-28	122		UNICENT	Unidentified Centrales	Min. annual temp.	quadratic		0.178605	-2.41378	4.69946e-08	147
DIATENU	Diatoma tenuis C.Agardh	Population	quadratic		0.392001	9.88467e+06	2.65942e-36	252		STEPARV	Stephanodiscus parvus Stoerm. & Hak.	Min. annual temp.	quadratic		0.335594	-2.76328	6.17201e-27	236		CYCAUXOS	Cyclotella sp. with auxospore	Min. annual temp.	quadratic		0.335764	3.19197	1.22894e-07	60
CYCPSEU	Discostella pseudostelligera (Hust.) Houk & Klee	Population	quadratic		0.378984	52.2301	2.01286e-34	252		RHIGRAC	Rhizosolenia gracilis	Min. annual temp.	quadratic		0.320671	-15.7497	3.00379e-25	236		CYCRADIJ	Cyclotella aff. radiosa JCU	Water level	quadratic		0.344891	-3.00354	1.45805e-07	57
CYCCOMRC	Lindavia delicatula (Hust.) Nakov, Guillory, M.L.Julius, E.C.Ther. & A.J.Alverson	Agriculture	quadratic		0.376826	194.407	1.004e-33	249		STEALP1	Stephanodiscus alpinus Type I	Cl deposition	quadratic		0.464347	1.98501	6.14604e-24	122		FRAVAUC	Fragilaria vaucheriae (Kutz.) Peters.	Cl deposition	quadratic		0.274834	2.92007	7.71199e-07	70
RHIERIE	Urosolenia eriensis (H.L.Sm.) Round & R.M.Crawford	Agriculture	quadratic		0.348457	194.407	5.81279e-30	249		RHIERIE	Urosolenia eriensis (H.L.Sm.) Round & R.M.Crawford	Min. annual temp.	quadratic		0.290871	-15.7497	4.30908e-22	236		FRACAPUM	Fragilaria mesolepta Rabenh.	Inorganic N deposition	quadratic		0.327891	-2.92223	1.45531e-06	52
DIPSPE	Diploneis sp.	New mines	quadratic		0.339956	10.0098	1.86088e-29	254		TABFLOC3	Tabellaria flocculosa str. 3p	Min. annual temp.	quadratic		0.286659	-15.7497	1.14629e-21	236		CYCBODA	Lindavia bodanica	Min. annual temp.	linear	-0.441515			1.54195e-06	109
STEPARV	Stephanodiscus parvus Stoerm. & Hak.	Forestry	quadratic		0.335822	722975	7.89907e-29	253		TABFENE	Tabellaria fenestrata (Lyngb.) Kutz.	Min. annual temp.	quadratic		0.283639	-15.7497	2.29531e-21	236		STE10JCU	Stephanodiscus sp. 10 JCU	Nitrate deposition	quadratic		0.583613	1.14353	2.46401e-06	18
SURMINU	Surirella minuta	Population	quadratic		0.334797	9.88467e+06	1.36081e-28	252		AULGRAN	Aulacoseira granulata (Ehr.) Simonsen	Min. annual temp.	quadratic		0.272657	-2.76328	2.73128e-20	236		SYNFILI	Synedra filiformis Grun.	Min. annual temp.	linear	0.296644			3.52222e-06	236
CYCOCEL	Lindavia ocellata (Pant.) Nakov, Guillory, M.L.Julius, E.C.Ther. and A.J.Alverson	Agriculture	quadratic		0.337015	194.407	1.55187e-28	249		SYNFILIE	Synedra filiformis var. exilis A. Cl.	Min. annual temp.	linear	-0.54623			9.33537e-20	236		NITBACI	Nitzschia bacillum	Water level	quadratic		0.289609	-3.00354	7.47891e-06	54
STEPSBTR	Stephanodiscus subtransylvanicus Gasse	Population	quadratic		0.327442	52.2301	1.07125e-27	252		STEALP1	Stephanodiscus alpinus Type I	Nitrate deposition	linear	0.700951			2.50145e-19	122		STESP10	Stephanodiscus sp. #10 in house taxon	Min. annual temp.	linear	-0.281094			3.43224e-05	211
ACHMINUS	Achnanthes minutissima var. scotica	Population	quadratic		0.324704	52.2301	2.2825e-27	252		DISPSEU	Discostella pseudostelligera	Inorganic N deposition	quadratic		0.396231	1.57434	2.10151e-18	122		PRAELLI	Pseudostaurosira elliptica	Min. annual temp.	linear	0.531943			3.48003e-05	54
FRAINTEF	Fragilaria intermedia var. fallax (Grun.) Stoerm. & Yang	Forestry	quadratic		0.32322	1.97842e+07	2.70217e-27	253		CYCCOMRC	Lindavia delicatula (Hust.) Nakov, Guillory, M.L.Julius, E.C.Ther. & A.J.Alverson	Ammonium deposition	quadratic		0.394553	0.811914	2.77409e-18	122		CYCCOMES	Lindavia comensis (Grunow) Nakov, Guillory, M.L.Julius, E.C.Ther. & A.J.Alverson	Max. annual ice extent	linear	-0.351658			3.55462e-05	132
FRACAPR	Fragilaria capucina var. rumpens	New mines	quadratic		0.321897	10.0098	3.06443e-27	254		STEALP1	Stephanodiscus alpinus Type I	Inorganic N deposition	linear	0.681402			5.74005e-18	122		SYNFILIE	Synedra filiformis var. exilis A. Cl.	Min. annual temp.	linear	0.37832			3.60367e-05	113
SYNOSTE	Synedra ostenfeldii (Krieg.) A. Cl.	Population	quadratic		0.322077	52.2301	4.69066e-27	252		DISPSEU	Discostella pseudostelligera	Ammonium deposition	quadratic		0.385021	0.811914	1.30555e-17	122		STE10JCU	Stephanodiscus sp. 10 JCU	Water level	quadratic		0.423441	1.69283	5.47276e-05	25
CYCATOM	Cyclotella atomus Hust.	Agriculture	quadratic		0.321393	194.407	1.15015e-26	249		STECONSP	Stephanodiscus conspicueporus Stoermer, Hakansson & Theriot 1988	Inorganic N deposition	quadratic		0.381438	1.57434	2.30815e-17	122		PRAELLI	Pseudostaurosira elliptica	Water level	linear	-0.517805			6.07187e-05	54
RHIGRAC	Rhizosolenia gracilis	Agriculture	quadratic		0.320836	194.407	1.33622e-26	249		SYNOSTE	Synedra ostenfeldii (Krieg.) A. Cl.	Inorganic N deposition	quadratic		0.371412	1.57434	1.09851e-16	122		NITANGU	Tryblionella angustata W.Sm.	Ammonium deposition	quadratic		0.229246	1.91317	6.60235e-05	59
CYCPSEU	Discostella pseudostelligera (Hust.) Houk & Klee	Forestry	quadratic		0.299719	1.16147e+07	1.39698e-24	253		ACHMINU	Achnanthidium minutissimum (Kütz.) Czarn.	Min. annual temp.	quadratic		0.231759	-15.7497	1.48386e-16	236		STESP51	Stephanodiscus sp. #51	Inorganic N deposition	quadratic		0.138625	-2.92223	6.70543e-05	108
SYNFILIE	Synedra filiformis var. exilis A. Cl.	Population	quadratic		0.296583	52.2301	3.84725e-24	252		ACHCLEV	Karayevia clevei (Grunow) Bukht.	Min. annual temp.	quadratic		0.230054	-15.7497	2.0818e-16	236		NITSALI	Nitzschia salinarum	Water level	quadratic		0.233319	-3.00354	7.32913e-05	57
CYCCOMT	Lindavia comta (Ehrenb.) Nakov, Guillory, M.L.Julius, E.C.Ther. & A.J.Alverson	Agriculture	quadratic		0.298087	1.71306e+07	4.96235e-24	249		NITANGA	Tryblionella angustatula (Lange-Bert.) Cantonati & Lange-Bert.	Min. annual temp.	quadratic		0.217732	-2.76328	2.30377e-15	236		EPISORE	Epithemia sorex	Water level	linear	-0.718555			7.65262e-05	24
ENTSP	Entomoneis sp.	New mines	quadratic		0.291256	10.0098	9.75072e-24	254		STECONSP	Stephanodiscus conspicueporus Stoermer, Hakansson & Theriot 1988	Cl deposition	quadratic		0.346455	0.269034	4.33497e-15	122		AULISLA	Aulacoseira islandica (O. Mull.) Simonsen	Min. annual temp.	linear	-0.299509			0.000108	162
FRACROT	Fragilaria crotonensis Kitton	Population	linear	0.565811			9.96597e-23	252		STECONSP	Stephanodiscus conspicueporus Stoermer, Hakansson & Theriot 1988	Nitrate deposition	quadratic		0.340468	4.15957	1.00448e-14	122		CYCCOMES	Lindavia comensis (Grunow) Nakov, Guillory, M.L.Julius, E.C.Ther. & A.J.Alverson	Nitrate deposition	linear	-0.338768			0.000135198	122
SYNFILI	Synedra filiformis Grun.	Agriculture	quadratic		0.285243	194.407	1.18677e-22	249		STEALP23	Stephanodiscus alpinus Type II/III	Cl deposition	quadratic		0.340123	1.78833	1.05388e-14	122		CYCOPERU	Cyclotella distinguenda var. unipunctata (Hust.) Håk. & J.R.Carter	Min. annual temp.	linear	0.310851			0.000185411	140
CYCCOMT	Lindavia comta (Ehrenb.) Nakov, Guillory, M.L.Julius, E.C.Ther. & A.J.Alverson	Forestry	quadratic		0.277672	1.22556e+07	3.38977e-22	253		CYCATOM	Cyclotella atomus Hust.	Min. annual temp.	linear	-0.474751			1.14055e-14	236		AMPCOP	Amphora copulata	Ammonium deposition	quadratic		0.538523	-1.82881	0.000186846	14
TABFLOC3	Tabellaria flocculosa str. 3p	Agriculture	quadratic		0.278676	194.407	5.75891e-22	249		COCPLAC	Cocconeis placentula Ehr.	Min. annual temp.	quadratic		0.207005	-15.7497	1.75711e-14	236		CYSDUBI	Cyclostephanos dubius (Fricke) Round	Min. annual temp.	linear	-0.286581			0.000190115	165
ACHMINU	Achnanthidium minutissimum (Kütz.) Czarn.	Agriculture	quadratic		0.273139	194.407	2.13346e-21	249		TABFLOC	Tabellaria flocculosa (Roth) Knud.	Min. annual temp.	quadratic		0.203673	-8.43651	3.26682e-14	236		STENIAG	Stephanodiscus niagarae Ehr.	Min. annual temp.	linear	-0.232907			0.00030768	236
TABFENE	Tabellaria fenestrata (Lyngb.) Kutz.	Mining	linear	0.532863			4.93596e-20	254		STEPSBTR	Stephanodiscus subtransylvanicus Gasse	Inorganic N deposition	quadratic		0.331676	1.57434	3.35771e-14	122		CYCCOMT	Lindavia comta (Ehrenb.) Nakov, Guillory, M.L.Julius, E.C.Ther. & A.J.Alverson	Water level	linear	-0.336894			0.00041364	106
CYCOCEL	Lindavia ocellata (Pant.) Nakov, Guillory, M.L.Julius, E.C.Ther. and A.J.Alverson	Mining	quadratic		0.253448	32.0568	8.21472e-20	254		ACHMINUS	Achnanthes minutissima var. scotica	Inorganic N deposition	quadratic		0.323299	1.57434	1.02975e-13	122		CYCAUXOS	Cyclotella sp. with auxospore	Nitrate deposition	linear	-0.627444			0.00045988	27
FRACAPR	Fragilaria capucina var. rumpens	Mining	quadratic		0.251422	38.8475	1.29951e-19	254		NITLAUE	Nitzschia lauenburgiana Hust.	Nitrate deposition	quadratic		0.320015	28.9742	1.5857e-13	122		STESP51	Stephanodiscus sp. #51	Nitrate deposition	linear	-0.328501			0.000518522	108
STEHANTH	Stephanodiscus hantzschii Grunow	Population	quadratic		0.251996	9.88467e+06	1.59874e-19	252		DIATENU	Diatoma tenuis C.Agardh	Min. annual temp.	quadratic		0.194253	-2.76328	1.83348e-13	236		STESP16	Stephanodiscus sp. #16 in house taxon	Max. annual ice extent	linear	0.678448			0.000519069	22
SYNULNA	Ulnaria ulna (Nitzsch) Compère	Mining	quadratic		0.242263	25.3958	1.00216e-18	254		STEPARV	Stephanodiscus parvus Stoerm. & Hak.	Nitrate deposition	quadratic		0.316877	18.9519	2.38628e-13	122		FALPYGM	Fallacia pygmaea	Water level	linear	-0.392013			0.000551993	74
GOMPUMIL	Gomphonema pumilum	Population	quadratic		0.243386	9.88467e+06	1.07899e-18	252		SYNOSTE	Synedra ostenfeldii (Krieg.) A. Cl.	Ammonium deposition	quadratic		0.315731	0.811914	2.76805e-13	122		CYCCOMES	Lindavia comensis (Grunow) Nakov, Guillory, M.L.Julius, E.C.Ther. & A.J.Alverson	Cl deposition	linear	-0.303057			0.000691121	122
STENIAG	Stephanodiscus niagarae Ehr.	Forestry	quadratic		0.240395	722975	1.76989e-18	253		SYNFILIE	Synedra filiformis var. exilis A. Cl.	Inorganic N deposition	quadratic		0.31148	1.57434	4.7779e-13	122		UNICENT	Unidentified Centrales	Nitrate deposition	linear	0.383015			0.00069481	75
RHIERIE	Urosolenia eriensis (H.L.Sm.) Round & R.M.Crawford	Population	quadratic		0.240518	52.2301	2.01839e-18	252		STEALPI	Stephanodiscus alpinus Hust.	Min. annual temp.	quadratic		0.187992	-15.7497	5.64383e-13	236		PRO1	Pseudostaurosiropsis sp. 1	Min. annual temp.	linear	-0.467904			0.000698536	49
STEPARV	Stephanodiscus parvus Stoerm. & Hak.	Mining	quadratic		0.23596	0	3.97166e-18	254		SYNFILIE	Synedra filiformis var. exilis A. Cl.	Cl deposition	quadratic		0.307228	0.269034	8.19345e-13	122		STEPAR2J	Stephanodiscus parvus var. 2 JCU	Nitrate deposition	quadratic		0.229352	-2.44923	0.000710313	43
ACHMINU	Achnanthidium minutissimum (Kütz.) Czarn.	Population	quadratic		0.236212	52.2301	5.12417e-18	252		ACHSUCH	Karayevia suchlandtii (Hust.) Bukht.	Min. annual temp.	quadratic		0.185651	-15.7497	8.55604e-13	236		CYCAUXOS	Cyclotella sp. with auxospore	Inorganic N deposition	quadratic		0.320074	-2.31581	0.000808983	27
STEBIND	Stephanodiscus binderanus (Kutz.) Krieg.	Population	quadratic		0.23337	5.22733e+06	9.42196e-18	252		SYNOSTE	Synedra ostenfeldii (Krieg.) A. Cl.	Nitrate deposition	quadratic		0.302627	4.15957	1.45768e-12	122		SELVERE	Sellaphora verecundiae	Water level	linear	-0.621406			0.00091481	25
CYCCOMRC	Lindavia delicatula (Hust.) Nakov, Guillory, M.L.Julius, E.C.Ther. & A.J.Alverson	Population	quadratic		0.228466	52.2301	2.66683e-17	252		DISPSEU	Discostella pseudostelligera	Nitrate deposition	quadratic		0.300179	4.15957	1.97445e-12	122		NAVTRIP	Navicula tripunctata (O.F. Mull.) Bory	Min. annual temp.	linear	0.356216			0.000949094	83
SYNFILIE	Synedra filiformis var. exilis A. Cl.	Forestry	quadratic		0.223714	1.16935e+07	6.25064e-17	253		FRACROT	Fragilaria crotonensis Kitton	Min. annual temp.	linear	0.436809			2.0488e-12	236		CYCCOMES	Lindavia comensis (Grunow) Nakov, Guillory, M.L.Julius, E.C.Ther. & A.J.Alverson	Inorganic N deposition	linear	-0.295398			0.000955811	122
TABFENE	Tabellaria fenestrata (Lyngb.) Kutz.	New mines	linear	0.489429			1.05058e-16	254		DISPSEU	Discostella pseudostelligera	Cl deposition	quadratic		0.298547	0.269034	2.41436e-12	122		CYCCOMRC	Lindavia delicatula (Hust.) Nakov, Guillory, M.L.Julius, E.C.Ther. & A.J.Alverson	Water level	quadratic		0.0558623	-3.06842	0.00105145	199
ACHCLEV	Karayevia clevei (Grunow) Bukht.	Agriculture	quadratic		0.223418	194.407	1.18213e-16	249		RHIERIE	Urosolenia eriensis (H.L.Sm.) Round & R.M.Crawford	Inorganic N deposition	quadratic		0.297461	1.57434	2.75891e-12	122		STEMED1J	Stephanodiscus medius var. 1 JCU	Min. annual temp.	linear	-0.368276			0.00106338	76
RHIGRAC	Rhizosolenia gracilis	Population	quadratic		0.220267	52.2301	1.47539e-16	252		CYCATOM	Cyclotella atomus Hust.	Inorganic N deposition	quadratic		0.297433	1.57434	2.76826e-12	122		SYNFILIE	Synedra filiformis var. exilis A. Cl.	Ammonium deposition	linear	0.424709			0.00110435	56
ACYNORM	Actinocyclus normanii (Juhl.-Dannf.) Hust. (?)	Population	quadratic		0.219926	9.88467e+06	1.58275e-16	252		STEALP23	Stephanodiscus alpinus Type II/III	Min. annual temp.	linear	0.433979			2.94263e-12	236		CYCOCEL	Lindavia ocellata (Pant.) Nakov, Guillory, M.L.Julius, E.C.Ther. and A.J.Alverson	Water level	quadratic		0.0444684	0.780585	0.00131874	243
CYCATOM	Cyclotella atomus Hust.	Population	quadratic		0.219531	52.2301	1.717e-16	252		STEPSBTR	Stephanodiscus subtransylvanicus Gasse	Cl deposition	quadratic		0.295776	0.269034	3.39013e-12	122		NAVRHYN	Navicula rhynchotella Lange-Bert.	Max. annual ice extent	quadratic		0.205992	-2.22515	0.0013909	44
ENTSP	Entomoneis sp.	Mining	quadratic		0.217615	38.8475	1.9275e-16	254		NITSALI	Nitzschia salinarum	Water level	quadratic		0.173285	-3.236	3.55603e-12	243		UNICENT	Unidentified Centrales	Inorganic N deposition	linear	0.361128			0.00145714	75
CYCCOMRC	Lindavia delicatula (Hust.) Nakov, Guillory, M.L.Julius, E.C.Ther. & A.J.Alverson	Forestry	quadratic		0.21444	1.32429e+07	4.24737e-16	253		AULALPI	Aulacoseira alpigena	Min. annual temp.	quadratic		0.176816	-15.7497	4.02518e-12	236		PRAELV1U	Pseudostaurosira elliptica var. 1 UMD	Cl deposition	quadratic		0.333398	-1.27678	0.00150102	23
SYNULNAH	Synedra ulna var. chaseana Thomas	Agriculture	quadratic		0.216738	1.71306e+07	4.61421e-16	249		SYNOSTE	Synedra ostenfeldii (Krieg.) A. Cl.	Cl deposition	quadratic		0.291115	0.269034	5.96372e-12	122		FRAVAUC	Fragilaria vaucheriae (Kutz.) Peters.	Nitrate deposition	quadratic		0.13711	2.70663	0.00153088	70
SYNDEME	Fragilaria demerarae (Grunow) Lange-Bert.	Agriculture	quadratic		0.211464	1.71306e+07	1.33029e-15	249		ACHMINUS	Achnanthes minutissima var. scotica	Ammonium deposition	quadratic		0.286796	0.811914	9.99978e-12	122		COCDIMI	Cocconeis neodiminuta Krammer	Inorganic N deposition	quadratic		0.294966	1.15057	0.00159827	27
UNICENT	Unidentified Centrales	Forestry	quadratic		0.205792	1.97842e+07	2.43563e-15	253		STEPARV	Stephanodiscus parvus Stoerm. & Hak.	Inorganic N deposition	quadratic		0.282031	7.87694	1.75585e-11	122		COCNEOT	Cocconeis neothumensis	Cl deposition	quadratic		0.173335	1.28318	0.00175231	52
CYCATOM	Cyclotella atomus Hust.	Forestry	quadratic		0.19973	1.204e+07	8.10078e-15	253		STECONSP	Stephanodiscus conspicueporus Stoermer, Hakansson & Theriot 1988	Ammonium deposition	quadratic		0.279871	0.811914	2.26081e-11	122		STECONSP	Stephanodiscus conspicueporus Stoermer, Hakansson & Theriot 1988	Max. annual ice extent	linear	0.313424			0.00177192	97
CYCATOMF	Cyclotella atomus fine form	Agriculture	quadratic		0.200981	194.407	1.04686e-14	249		STEPARV	Stephanodiscus parvus Stoerm. & Hak.	Cl deposition	linear	0.556628			2.78923e-11	122		CYCATOMF	Cyclotella atomus fine form	Nitrate deposition	linear	-0.277888			0.00194139	122
STEMINUT	Stephanodiscus minutulus Hak.	Forestry	quadratic		0.196631	1.97842e+07	1.48691e-14	253		STEPSBTR	Stephanodiscus subtransylvanicus Gasse	Ammonium deposition	quadratic		0.276953	0.811914	3.1734e-11	122		AULSUBA	Aulacoseira subarctica (O. Mull.) Haworth	Min. annual temp.	quadratic		0.0487907	-2.41378	0.00196567	205
AULAMBI	Aulacoseira ambigua (Grun.) Simonsen	Forestry	quadratic		0.194459	722975	2.26947e-14	253		STEPSBTR	Stephanodiscus subtransylvanicus Gasse	Nitrate deposition	quadratic		0.275733	4.15957	3.65368e-11	122		NITANGA	Tryblionella angustatula (Lange-Bert.) Cantonati & Lange-Bert.	Max. annual ice extent	linear	-0.316246			0.00201384	93
CYSINVI	Cyclostephanos invisitatus (Hohn & Hellerman) Ther. Stoer. Hak. 198	Forestry	quadratic		0.193559	722975	2.70262e-14	253		CYCATOM	Cyclotella atomus Hust.	Cl deposition	quadratic		0.27564	0.269034	3.69297e-11	122		NAVPSEUS	Cavinula pseudoscutiformis (Hust.) D.G.Mann & Stickle	Max. annual ice extent	quadratic		0.203673	1.63892	0.0022088	41
DIPSPE	Diploneis sp.	Mining	quadratic		0.192047	38.8475	3.2144e-14	254		TABFLOC3	Tabellaria flocculosa str. 3p	Cl deposition	quadratic		0.273688	0.269034	4.62216e-11	122		FRAVAUC	Fragilaria vaucheriae (Kutz.) Peters.	Inorganic N deposition	quadratic		0.128785	3.11817	0.00224317	70
TABFLOC3	Tabellaria flocculosa str. 3p	Population	quadratic		0.193213	52.2301	3.25704e-14	252		STEALP23	Stephanodiscus alpinus Type II/III	Inorganic N deposition	linear	0.548403			6.20172e-11	122		AMAPEDI	Amphora pediculus	Min. annual temp.	linear	0.234876			0.00239186	165
FRACONSV	Staurosira construens var. venter (Ehrenb.) Hamilton	Agriculture	quadratic		0.19162	1.71306e+07	6.31553e-14	249		TABFLOC3	Tabellaria flocculosa str. 3p	Inorganic N deposition	quadratic		0.270913	1.57434	6.34702e-11	122		ACHLAPPN	Eucocconeis lapponica var. ninckei (Guermeur & Manguin) Edlund	Min. annual temp.	quadratic		0.196503	-1.94043	0.00244557	42
ACHMINUS	Achnanthes minutissima var. scotica	Mining	linear	0.442289			1.36932e-13	254		STEHANTH	Stephanodiscus hantzschii Grunow	Min. annual temp.	quadratic		0.159908	-2.76328	7.11936e-11	236		CYCOPERU	Cyclotella distinguenda var. unipunctata (Hust.) Håk. & J.R.Carter	Ammonium deposition	quadratic		0.133546	-1.82881	0.00245604	66
DENKUET	Denticula kuetzingii	Forestry	quadratic		0.183302	1.97842e+07	1.92275e-13	253		SYNFILIE	Synedra filiformis var. exilis A. Cl.	Nitrate deposition	quadratic		0.268553	4.15957	8.29483e-11	122		NAVCRYPT	Navicula cryptotenella	Nitrate deposition	quadratic		0.102607	-2.44923	0.00254473	88
ACHMINU	Achnanthidium minutissimum (Kütz.) Czarn.	Mining	linear	0.439121			2.13355e-13	254		STEALP23	Stephanodiscus alpinus Type II/III	Ammonium deposition	linear	0.542907			1.04533e-10	122		SYNULNAH	Synedra ulna var. chaseana Thomas	Min. annual temp.	quadratic		0.144143	-2.41378	0.00255841	60
STEPSBTR	Stephanodiscus subtransylvanicus Gasse	Forestry	quadratic		0.179825	1.07171e+07	3.69836e-13	253		AULISLAA	Aulacoseira islandica alpha	Min. annual temp.	linear	0.400413			1.68221e-10	236		GOMSUBCM	Gomphonema subclavatum var. mexicanum (Grun.) Patr.	Inorganic N deposition	linear	-0.805796			0.00274938	11
TABFENE	Tabellaria fenestrata (Lyngb.) Kutz.	Agriculture	quadratic		0.179351	194.407	6.25689e-13	249		ACHMINUS	Achnanthes minutissima var. scotica	Cl deposition	quadratic		0.260865	0.269034	1.961e-10	122		NAVPSEHA	Navicula pseudohalophila	Inorganic N deposition	linear	-0.805796			0.00274938	11
AULGRAN	Aulacoseira granulata (Ehr.) Simonsen	Forestry	quadratic		0.176765	722975	6.54615e-13	253		RHIERIE	Urosolenia eriensis (H.L.Sm.) Round & R.M.Crawford	Ammonium deposition	quadratic		0.260355	0.811914	2.07488e-10	122		STEPHCOS	Stephanocostis sp. Genkal & Kosmina 1985	Inorganic N deposition	linear	-0.805796			0.00274938	11
UNICENT	Unidentified Centrales	Agriculture	quadratic		0.179017	9.02202e+06	6.65379e-13	249		RHIERIE	Urosolenia eriensis (H.L.Sm.) Round & R.M.Crawford	Cl deposition	quadratic		0.260228	0.269034	2.10415e-10	122		CALHYAL	Caloneis hyalina Hust.	Water level	linear	-0.519002			0.0027749	31
NITANGA	Tryblionella angustatula (Lange-Bert.) Cantonati & Lange-Bert.	Population	quadratic		0.176657	9.88467e+06	7.43505e-13	252		ACHMINU	Achnanthidium minutissimum (Kütz.) Czarn.	Nitrate deposition	quadratic		0.259452	4.15957	2.29231e-10	122		COCCPEU	Cocconeis cf. placentula var. euglypta	Water level	linear	-0.519002			0.0027749	31
EUNBILU	Eunotia bilunaris	New mines	quadratic		0.17189	10.0098	1.45297e-12	254		CYCCOMT	Lindavia comta (Ehrenb.) Nakov, Guillory, M.L.Julius, E.C.Ther. & A.J.Alverson	Min. annual temp.	linear	-0.396132			2.7307e-10	236		NITANGA	Tryblionella angustatula (Lange-Bert.) Cantonati & Lange-Bert.	Min. annual temp.	linear	0.220699			0.00324612	176
SYNFILI	Synedra filiformis Grun.	Forestry	quadratic		0.171601	1.59063e+07	1.69958e-12	253		NITLAUE	Nitzschia lauenburgiana Hust.	Inorganic N deposition	quadratic		0.256182	10.3583	3.28282e-10	122		DISPSEU	Discostella pseudostelligera	Water level	linear	0.254003			0.00329409	132
CYCBODA	Lindavia bodanica	Population	quadratic		0.170815	52.2301	2.17601e-12	252		SYNULNA	Ulnaria ulna (Nitzsch) Compère	Min. annual temp.	linear	-0.393028			3.86301e-10	236		DISSTEL	Discostella stelligera	Min. annual temp.	quadratic		0.0509647	-1.94043	0.00334968	176
SYNOSTE	Synedra ostenfeldii (Krieg.) A. Cl.	Forestry	quadratic		0.1679	1.07171e+07	3.34289e-12	253		CYCATOM	Cyclotella atomus Hust.	Ammonium deposition	quadratic		0.253276	0.811914	4.50539e-10	122		NAVREIT	Navicula reichardtiana	Max. annual ice extent	linear	-0.34457			0.00348924	70
NITARCH	Nitzschia archibaldii Lange-Bert.	Forestry	quadratic		0.164433	1.97842e+07	6.26647e-12	253		CYCCOMRC	Lindavia delicatula (Hust.) Nakov, Guillory, M.L.Julius, E.C.Ther. & A.J.Alverson	Min. annual temp.	linear	-0.390245			5.2567e-10	236		TABFLOC3	Tabellaria flocculosa str. 3p	Min. annual temp.	linear	-0.439947			0.00355196	42
ACHCLEV	Karayevia clevei (Grunow) Bukht.	Population	quadratic		0.164875	52.2301	6.38632e-12	252		ACHMINUS	Achnanthes minutissima var. scotica	Nitrate deposition	quadratic		0.251243	4.15957	5.61413e-10	122		DIPOBLO	Diploneis oblongella (Nag. ex Kutz.) Ross	Water level	linear	-0.404069			0.0036126	50
EUNFORM	Eunotia formica	New mines	linear	0.407518			1.39542e-11	254		STEALPI	Stephanodiscus alpinus Hust.	Ammonium deposition	quadratic		0.251118	0.811914	5.69057e-10	122		TABFENE	Tabellaria fenestrata (Lyngb.) Kutz.	Max. annual ice extent	quadratic		0.455116	0.798355	0.00372052	12
SYNRADI	Fragilaria radians (Kütz.) D.M.Williams & Round	Forestry	linear	0.406208			1.80283e-11	253		STEALP1	Stephanodiscus alpinus Type I	Ammonium deposition	linear	0.523581			6.09205e-10	122		BRANEOX	Brachysira neoexilis	Nitrate deposition	linear	-0.496515			0.00384655	32
ACHCLEV	Karayevia clevei (Grunow) Bukht.	New mines	quadratic		0.157788	5.38502	1.87535e-11	254		STEBIND	Stephanodiscus binderanus (Kutz.) Krieg.	Min. annual temp.	quadratic		0.146135	-2.76328	6.79592e-10	236		TABFENE	Tabellaria fenestrata (Lyngb.) Kutz.	Min. annual temp.	linear	-0.519784			0.00385301	29
CYCOCEL	Lindavia ocellata (Pant.) Nakov, Guillory, M.L.Julius, E.C.Ther. and A.J.Alverson	Forestry	quadratic		0.158232	1.3564e+07	1.90321e-11	253		CYCOCEL	Lindavia ocellata (Pant.) Nakov, Guillory, M.L.Julius, E.C.Ther. and A.J.Alverson	Inorganic N deposition	linear	-0.521461			7.34236e-10	122		AULISLA	Aulacoseira islandica (O. Mull.) Simonsen	Max. annual ice extent	linear	0.305038			0.00385484	88
COCPLAC	Cocconeis placentula Ehr.	Mining	linear	0.402996			2.4509e-11	254		NITGRACS	Nitzschia gracilis Hantz.	Nitrate deposition	quadratic		0.247737	28.9742	8.18146e-10	122		STEMINUT	Stephanodiscus minutulus Hak.	Min. annual temp.	quadratic		0.0368824	0.0158119	0.00408827	236
STUANCE	Stauroneis anceps	New mines	linear	0.400998			3.13495e-11	254		MARMART	Martyana martyii	Min. annual temp.	quadratic		0.142983	-15.7497	1.12734e-09	236		AULISLAA	Aulacoseira islandica alpha	Nitrate deposition	linear	0.369725			0.00464648	57
STEPSBTR	Stephanodiscus subtransylvanicus Gasse	Mining	linear	0.400461			3.34871e-11	254		CYCATOM	Cyclotella atomus Hust.	Nitrate deposition	quadratic		0.24422	4.15957	1.18947e-09	122		CYCMICH	Lindavia michiganiana (Skvortzov) Nakov, Guillory, M.L.Julius, E.C.Ther. & A.J.Alverson	Min. annual temp.	linear	-0.193056			0.00468932	213
STESP51	Stephanodiscus sp. #51	Agriculture	quadratic		0.155921	1.71306e+07	4.1482e-11	249		NITGRACS	Nitzschia gracilis Hantz.	Inorganic N deposition	quadratic		0.243336	10.3583	1.30603e-09	122		NAVTRID	Navicula tridentula	Water level	linear	-0.619279			0.00469186	19
ACHSUCH	Karayevia suchlandtii (Hust.) Bukht.	Agriculture	quadratic		0.154861	194.407	4.98813e-11	249		SYNFILIE	Synedra filiformis var. exilis A. Cl.	Ammonium deposition	quadratic		0.241037	0.811914	1.66405e-09	122		ACHBIAS	Achnanthidium rosenstockii (Lange-Bert.) Lange-Bert	Cl deposition	linear	0.702086			0.00512171	14
CYMDELI	Delicata delicatula (Kütz.) Krammer	Agriculture	quadratic		0.1539	194.407	5.89286e-11	249		STEALP1	Stephanodiscus alpinus Type I	Min. annual temp.	linear	0.378524			1.86436e-09	236		CYSDUBI	Cyclostephanos dubius (Fricke) Round	Nitrate deposition	linear	0.302187			0.00521046	84
COCPLAC	Cocconeis placentula Ehr.	Agriculture	quadratic		0.15387	194.407	5.92282e-11	249		AMAPERP	Halamphora perpusilla (Grunow) Q-M.Wang & Kociolek	Min. annual temp.	quadratic		0.138679	-15.7497	2.23642e-09	236		COCJCU3	Cocconeis sp. 3 JCU	Cl deposition	linear	0.701093			0.00521244	14
AULISLA	Aulacoseira islandica (O. Mull.) Simonsen	Population	quadratic		0.152232	5.20853e+06	6.00539e-11	252		RHIERIE	Urosolenia eriensis (H.L.Sm.) Round & R.M.Crawford	Nitrate deposition	quadratic		0.237195	4.15957	2.48621e-09	122		FRAJCU5	Fragilaria sp. 5 JCU	Cl deposition	linear	0.701093			0.00521244	14
AULDIST	Aulacoseira distans (Ehr.) Simonsen	Mining	linear	0.395207			6.34004e-11	254		TABFLOC3	Tabellaria flocculosa str. 3p	Nitrate deposition	quadratic		0.23419	4.15957	3.3939e-09	122		SRACELU	Staurosira cf. elliptica UMD	Cl deposition	linear	0.701093			0.00521244	14
MARMART	Martyana martyii	Agriculture	quadratic		0.151709	194.407	8.60312e-11	249		CYCOCEL	Lindavia ocellata (Pant.) Nakov, Guillory, M.L.Julius, E.C.Ther. and A.J.Alverson	Ammonium deposition	linear	-0.501854			3.88967e-09	122		CYSDUBI	Cyclostephanos dubius (Fricke) Round	Inorganic N deposition	linear	0.301924			0.00525182	84
COCPLAC	Cocconeis placentula Ehr.	New mines	quadratic		0.148546	5.46644	9.5748e-11	254		AULDIST	Aulacoseira distans (Ehr.) Simonsen	Min. annual temp.	quadratic		0.134015	-15.7497	4.66283e-09	236		NAVHELE	Fallacia helensis (P.F.F.Schulz) D.G.Mann	Min. annual temp.	quadratic		0.125601	2.99229	0.00531372	60
SURBREVK	Surirella brebissonii var. kuetzingii	Population	quadratic		0.147995	9.88467e+06	1.25393e-10	252		STEALP23	Stephanodiscus alpinus Type II/III	Nitrate deposition	linear	0.494842			6.88565e-09	122		AULALPI	Aulacoseira alpigena	Min. annual temp.	linear	-0.256942			0.0055715	115
ASTFORM	Asterionella formosa Hass.	Forestry	quadratic		0.147274	1.97842e+07	1.30262e-10	253		ACHMINU	Achnanthidium minutissimum (Kütz.) Czarn.	Cl deposition	quadratic		0.226893	0.269034	7.15348e-09	122		ACHCLAE	Achnanthes cf. laevis	Min. annual temp.	linear	0.500982			0.00563593	29
NAVPSAN	Navicula pseudanglica	New mines	linear	0.388317			1.44002e-10	254		RHIGRAC	Rhizosolenia gracilis	Cl deposition	quadratic		0.225697	0.269034	8.07271e-09	122		DENSP	Denticula sp.	Min. annual temp.	linear	0.500982			0.00563593	29
RHIERIE	Urosolenia eriensis (H.L.Sm.) Round & R.M.Crawford	Forestry	quadratic		0.144468	1.30625e+07	2.11495e-10	253		CYMDELI	Delicata delicatula (Kütz.) Krammer	Min. annual temp.	linear	-0.362079			1.01393e-08	236		AULGRAN	Aulacoseira granulata (Ehr.) Simonsen	Min. annual temp.	linear	0.187403			0.0057309	216
NITSUPR	Nitzschia supralitorea	Population	quadratic		0.144916	9.88467e+06	2.13113e-10	252		STENIAG	Stephanodiscus niagarae Ehr.	Max. annual ice extent	quadratic		0.209348	98.5682	1.08073e-08	132		CYCOPER	Cyclotella distinguenda Hust.	Min. annual temp.	linear	0.214683			0.0059241	163
SYNFILI	Synedra filiformis Grun.	Population	quadratic		0.144767	52.2301	2.1862e-10	252		SYNFILI	Synedra filiformis Grun.	Min. annual temp.	linear	-0.359873			1.26352e-08	236		AMPCMIJ	Amphora cf. minutissima JCU	Min. annual temp.	linear	0.49302			0.00657947	29
STEALPI	Stephanodiscus alpinus Hust.	Agriculture	quadratic		0.145049	1.12206e+07	2.68653e-10	249		RHIGRAC	Rhizosolenia gracilis	Inorganic N deposition	quadratic		0.218319	1.57434	1.68767e-08	122		DIPPSEU	Diploneis pseudovalis Hust.	Min. annual temp.	linear	0.346836			0.0066296	60
STEPARV	Stephanodiscus parvus Stoerm. & Hak.	Agriculture	quadratic		0.143676	1.09131e+07	3.38995e-10	249		CYSINVI	Cyclostephanos invisitatus (Hohn & Hellerman) Ther. Stoer. Hak. 198	Water level	quadratic		0.120297	-3.236	2.39708e-08	243		GYRSCIO	Gyrosigma sciotoense (Sull.) Cleve	Min. annual temp.	quadratic		0.221798	2.99229	0.00680441	29
ACHCLEV	Karayevia clevei (Grunow) Bukht.	Mining	linear	0.377305			5.13855e-10	254		CYCOCEL	Lindavia ocellata (Pant.) Nakov, Guillory, M.L.Julius, E.C.Ther. and A.J.Alverson	Nitrate deposition	linear	-0.478695			2.44546e-08	122		NAVMODI	Navicula modica	Min. annual temp.	linear	0.49117			0.0068169	29
TABFENE	Tabellaria fenestrata (Lyngb.) Kutz.	Population	quadratic		0.137095	52.2301	8.05965e-10	252		TABFLOC3	Tabellaria flocculosa str. 3p	Ammonium deposition	quadratic		0.211318	0.811914	3.35502e-08	122		COCDIMI	Cocconeis neodiminuta Krammer	Nitrate deposition	linear	0.507138			0.00693636	27
AULGRAN	Aulacoseira granulata (Ehr.) Simonsen	Agriculture	linear	0.375378			9.42985e-10	249		AULISLA	Aulacoseira islandica (O. Mull.) Simonsen	Cl deposition	linear	0.472789			3.82528e-08	122		ACHMINVJ	Achnanthes minutissima var. jackii	Ammonium deposition	linear	0.818534			0.00698403	9
ACHLINEC	Achnanthidium biasolettianum (Grunow) Bukht.	New mines	quadratic		0.1345	10.0098	1.06716e-09	254		STEMEDI	Stephanodiscus medius	Nitrate deposition	linear	0.470913			4.40191e-08	122		NAVAUST	Navicula austrocollegarum	Ammonium deposition	linear	0.818534			0.00698403	9
PINSP	Pinnularia sp.	Mining	linear	0.368206			1.41917e-09	254		CYCBODA	Lindavia bodanica	Min. annual temp.	linear	-0.344884			5.39306e-08	236		PSTJCU1	Punctastriata sp. 1 JCU	Ammonium deposition	linear	0.818534			0.00698403	9
SYNULNA	Ulnaria ulna (Nitzsch) Compère	Agriculture	quadratic		0.132683	1.71306e+07	2.12484e-09	249		STECONSP	Stephanodiscus conspicueporus Stoermer, Hakansson & Theriot 1988	Min. annual temp.	linear	-0.34251			6.74045e-08	236		STESP51	Stephanodiscus sp. #51	Ammonium deposition	quadratic		0.06842	-2.53753	0.00723147	108
NITGRACS	Nitzschia gracilis Hantz.	Population	quadratic		0.130958	5.20853e+06	2.25088e-09	252		SYNAMPHA	Fragilaria austriaca (Grunow) Lange-Bert.	Min. annual temp.	quadratic		0.115307	-15.7497	8.21714e-08	236		AMAPEDI	Amphora pediculus	Inorganic N deposition	linear	-0.279261			0.00734663	91
BRACVIT	Brachysira cf. vitrea	New mines	linear	0.361785			2.85228e-09	254		RHIGRAC	Rhizosolenia gracilis	Nitrate deposition	quadratic		0.201616	4.15957	8.52201e-08	122		AULISLA	Aulacoseira islandica (O. Mull.) Simonsen	Nitrate deposition	quadratic		0.0882093	2.70663	0.00767554	81
NAVVENE	Navicula veneta	New mines	linear	0.361785			2.85228e-09	254		STEMEDI	Stephanodiscus medius	Inorganic N deposition	linear	0.461772			8.61992e-08	122		STEPAR2J	Stephanodiscus parvus var. 2 JCU	Inorganic N deposition	quadratic		0.15368	-1.93108	0.00812088	43
ACHCMSA	Achnanthes cf. minutissimum saprophila	New mines	linear	0.361785			2.85228e-09	254		GOMPUMIL	Gomphonema pumilum	Min. annual temp.	quadratic		0.113259	-2.76328	1.11673e-07	236		MERCIRC	Meridion circulare (Grev.) Ag.	Water level	linear	-0.462188			0.00885247	31
ACHPINN	Platessa conspicua (A.Mayer) Lange-Bert.	New mines	linear	0.361785			2.85228e-09	254		AULGRAN	Aulacoseira granulata (Ehr.) Simonsen	Cl deposition	quadratic		0.196998	1.49929	1.31766e-07	122		CYCCOMES	Lindavia comensis (Grunow) Nakov, Guillory, M.L.Julius, E.C.Ther. & A.J.Alverson	Water level	linear	-0.167316			0.00896984	243
CALSILIC	Caloneis silicula	New mines	linear	0.361785			2.85228e-09	254		UNICENT	Unidentified Centrales	Min. annual temp.	quadratic		0.111374	-6.44085	1.47923e-07	236		CYCCOME1	Lindavia laurentiana Alexson, Wellard Kelly, Estepp & Reavie	Nitrate deposition	linear	-0.235576			0.00899867	122
RHOCURV	Rhoicosphenia abbreviata (C.Agardh) Lange-Bert.	New mines	linear	0.361785			2.85228e-09	254		CYCCOMT	Lindavia comta (Ehrenb.) Nakov, Guillory, M.L.Julius, E.C.Ther. & A.J.Alverson	Inorganic N deposition	quadratic		0.192754	1.57434	1.95807e-07	122		ACHMINU	Achnanthidium minutissimum (Kütz.) Czarn.	Nitrate deposition	linear	-0.235372			0.00906021	122
UNIPENN	Unidentified Pennales	Agriculture	quadratic		0.130237	1.06032e+07	3.17623e-09	249		STEALPI	Stephanodiscus alpinus Hust.	Inorganic N deposition	quadratic		0.192044	1.57434	2.09132e-07	122		TABFLOC	Tabellaria flocculosa (Roth) Knud.	Cl deposition	quadratic		0.0630309	1.06465	0.00909614	111
PINSP	Pinnularia sp.	New mines	linear	0.359508			3.63995e-09	254		ACHMINU	Achnanthidium minutissimum (Kütz.) Czarn.	Inorganic N deposition	linear	-0.447596			2.35284e-07	122		NAVCATAL	Navicula catalanogermanica	Cl deposition	linear	0.554388			0.00910695	21
CYCCOMES	Lindavia comensis (Grunow) Nakov, Guillory, M.L.Julius, E.C.Ther. & A.J.Alverson	Agriculture	linear	-0.362088			3.96034e-09	249		FRAVAUC	Fragilaria vaucheriae (Kutz.) Peters.	Min. annual temp.	linear	-0.327809			2.57397e-07	236		NITSUPR	Nitzschia supralitorea	Inorganic N deposition	quadratic		0.302621	-1.93108	0.00920061	18
CYCSTEL	Discostella stelligera (Cleve & Grunow) Houk & Klee	Population	linear	-0.355176			6.61418e-09	252		NITSUPR	Nitzschia supralitorea	Min. annual temp.	quadratic		0.107485	-2.76328	2.6317e-07	236		AMAPEDI	Amphora pediculus	Nitrate deposition	linear	-0.271626			0.00920102	91
EUNBILU	Eunotia bilunaris	Mining	quadratic		0.123252	38.8475	6.95953e-09	254		ACHLANC	Planothidium lanceolatum (Bréb. ex Kütz.) Lange-Bert.	Min. annual temp.	quadratic		0.1073	-15.7497	2.70461e-07	236		STEMINUT	Stephanodiscus minutulus Hak.	Ammonium deposition	linear	-0.234874			0.00921164	122
TABFLOC	Tabellaria flocculosa (Roth) Knud.	Agriculture	quadratic		0.124561	8.61424e+06	8.00465e-09	249		NAVMINI	Navicula minima Grun.	Min. annual temp.	linear	-0.327178			2.7222e-07	236		ACHCONS	Platessa conspicua (A.Mayer) Lange-Bert.	Min. annual temp.	quadratic		0.06045	-2.41378	0.00970443	114
CYCPSEU	Discostella pseudostelligera (Hust.) Houk & Klee	Mining	quadratic		0.122212	26.467	8.25655e-09	254		CYCATOMF	Cyclotella atomus fine form	Min. annual temp.	quadratic		0.105869	-15.7497	3.33882e-07	236		NAVJCU15	Navicula sp. 15 JCU	Water level	linear	0.471263			0.00986508	29
FRACAPU	Fragilaria capucina Desm.	Forestry	quadratic		0.122448	722975	8.51622e-09	253		STEMEDI	Stephanodiscus medius	Max. annual ice extent	quadratic		0.175141	0.680459	3.35539e-07	132		NITSUPR	Nitzschia supralitorea	Nitrate deposition	linear	-0.589891			0.00997219	18
CYCOPERU	Cyclotella distinguenda var. unipunctata (Hust.) Håk. & J.R.Carter	Population	quadratic		0.121667	7.26025e+06	1.03713e-08	252		AULALPI	Aulacoseira alpigena	Inorganic N deposition	quadratic		0.186029	1.57434	3.63678e-07	122		AMPCOP	Amphora copulata	Inorganic N deposition	linear	-0.660762			0.0100939	14
STEBIND	Stephanodiscus binderanus (Kutz.) Krieg.	Forestry	quadratic		0.12046	722975	1.17825e-08	253		ACHSP	Achnanthes sp.	Min. annual temp.	quadratic		0.104602	-15.7497	4.02079e-07	236		NAVANTO	Navicula antonii	Inorganic N deposition	quadratic		0.113746	3.11817	0.0101158	57
AULDIST	Aulacoseira distans (Ehr.) Simonsen	New mines	linear	0.347959			1.21771e-08	254		CYCCOMT	Lindavia comta (Ehrenb.) Nakov, Guillory, M.L.Julius, E.C.Ther. & A.J.Alverson	Nitrate deposition	quadratic		0.184549	4.15957	4.16193e-07	122		CSPCDUB	Cyclostephanos cf. dubius	Water level	quadratic		0.127772	1.82576	0.0101631	50
FRAVAUC	Fragilaria vaucheriae (Kutz.) Peters.	Agriculture	quadratic		0.121861	194.407	1.23743e-08	249		CYCCOMT	Lindavia comta (Ehrenb.) Nakov, Guillory, M.L.Julius, E.C.Ther. & A.J.Alverson	Cl deposition	quadratic		0.18251	0.269034	5.00832e-07	122		BRANEOX	Brachysira neoexilis	Min. annual temp.	linear	0.346039			0.0103748	54
COCPLAC	Cocconeis placentula Ehr.	Population	quadratic		0.120399	52.2301	1.27418e-08	252		CYCOCEL	Lindavia ocellata (Pant.) Nakov, Guillory, M.L.Julius, E.C.Ther. and A.J.Alverson	Cl deposition	linear	-0.433696			6.03184e-07	122		SRACONVP	Staurosira construens var. pumila	Min. annual temp.	linear	0.468108			0.01044	29
NITDRAV	Nitzschia draveillensis	Forestry	quadratic		0.118258	1.97842e+07	1.68482e-08	253		DIATENUE	Diatoma tenuis C.Agardh	Inorganic N deposition	quadratic		0.180274	10.3583	6.12865e-07	122		AULAMBI	Aulacoseira ambigua (Grun.) Simonsen	Min. annual temp.	linear	-0.183125			0.0105945	194
COCDISC	Cocconeis disculus (Schum.) Cl.	New mines	linear	0.34471			1.6955e-08	254		CYCOPERU	Cyclotella distinguenda var. unipunctata (Hust.) Håk. & J.R.Carter	Min. annual temp.	quadratic		0.101685	-2.76328	6.15778e-07	236		NITCLTE	Nitzschia cf. linearis var. tenuis	Max. annual ice extent	linear	0.702041			0.0109213	12
ACYNORM	Actinocyclus normanii (Juhl.-Dannf.) Hust. (?)	Forestry	quadratic		0.118202	722975	1.70026e-08	253		SYNDELI	Ulnaria delicatissima (W.Sm.) Aboal & P.C.Silva	Min. annual temp.	linear	-0.316518			6.87492e-07	236		DIATENUE	Diatoma tenuis C.Agardh	Min. annual temp.	linear	0.221297			0.0110802	131
CYMMICR	Encyonopsis microcephala (Grunow) Krammer	Agriculture	quadratic		0.119541	194.407	1.7951e-08	249		SURMINU	Surirella minuta	Min. annual temp.	quadratic		0.0990911	-2.76328	8.97335e-07	236		BRANEOX	Brachysira neoexilis	Cl deposition	linear	-0.441411			0.0114373	32
THALACU	Thalassiosira lacustris	Population	quadratic		0.118178	9.88467e+06	1.82518e-08	252		AULALPI	Aulacoseira alpigena	Ammonium deposition	quadratic		0.17535	0.811914	9.52244e-07	122		GOMSUBCM	Gomphonema subclavatum var. mexicanum (Grun.) Patr.	Ammonium deposition	linear	-0.725808			0.0114516	11
STEBIND	Stephanodiscus binderanus (Kutz.) Krieg.	Mining	quadratic		0.117008	0	1.93048e-08	254		FRACROT	Fragilaria crotonensis Kitton	Cl deposition	quadratic		0.174122	1.45611	1.06197e-06	122		NAVPSEHA	Navicula pseudohalophila	Ammonium deposition	linear	-0.725808			0.0114516	11
CYCBODA	Lindavia bodanica	Mining	quadratic		0.116947	20.9489	1.94982e-08	254		CYMDELI	Delicata delicatula (Kütz.) Krammer	Nitrate deposition	quadratic		0.173755	4.15957	1.09712e-06	122		STEPHCOS	Stephanocostis sp. Genkal & Kosmina 1985	Ammonium deposition	linear	-0.725808			0.0114516	11
CYCOCEL	Lindavia ocellata (Pant.) Nakov, Guillory, M.L.Julius, E.C.Ther. and A.J.Alverson	New mines	quadratic		0.116804	6.50822	1.99555e-08	254		CYCMENE	Cyclotella meneghiniana Kutz.	Inorganic N deposition	quadratic		0.173596	1.57434	1.11263e-06	122		FRAVAUC	Fragilaria vaucheriae (Kutz.) Peters.	Min. annual temp.	linear	0.210253			0.0117213	143
TABFLOC3	Tabellaria flocculosa str. 3p	Forestry	quadratic		0.117198	1.27307e+07	2.00024e-08	253		PINSP	Pinnularia sp.	Min. annual temp.	quadratic		0.0972968	-15.7497	1.1629e-06	236		ACHOEST	Planothidium oestrupii ( A.Cleve) Edlund	Cl deposition	linear	0.495583			0.0117635	25
ACHMINU	Achnanthidium minutissimum (Kütz.) Czarn.	New mines	linear	0.342309			2.16025e-08	254		CYMDELI	Delicata delicatula (Kütz.) Krammer	Inorganic N deposition	quadratic		0.17255	1.57434	1.22053e-06	122		NAVRECE	Navicula recens	Nitrate deposition	linear	-0.460507			0.0119415	29
STECONSP	Stephanodiscus conspicueporus Stoermer, Hakansson & Theriot 1988	Population	linear	-0.341568			2.64436e-08	252		NITBACI	Nitzschia bacillum	Water level	quadratic		0.0937002	-3.236	1.35745e-06	243		NITSP	Nitzschia sp.	Ammonium deposition	linear	0.309933			0.0119888	65
AULALPI	Aulacoseira alpigena	Agriculture	quadratic		0.117044	194.407	2.67333e-08	249		STEMINUT	Stephanodiscus minutulus Hak.	Min. annual temp.	quadratic		0.0957214	-7.0327	1.4589e-06	236		NITPERM	Nitzschia perminuta (Grun. in V.H.) M. Perag.	Nitrate deposition	linear	-0.398319			0.0120231	39
CSPDUB1J	Cyclostephanos dubius var. 1 JCU	Forestry	quadratic		0.114809	1.97842e+07	2.94042e-08	253		FRACROT	Fragilaria crotonensis Kitton	Ammonium deposition	linear	0.417983			1.66433e-06	122		COCPLACE	Cocconeis placentula var. euglypta (Ehr.) Cl.	Water level	linear	0.186644			0.0121166	180
ACHSUCH	Karayevia suchlandtii (Hust.) Bukht.	Population	quadratic		0.114789	52.2301	3.14733e-08	252		AULGRAN	Aulacoseira granulata (Ehr.) Simonsen	Nitrate deposition	quadratic		0.166992	17.4174	1.98806e-06	122		PRAMI1U	Pseudostaurosira microstriata var. 1 UMD	Nitrate deposition	linear	-0.647859			0.0122317	14
CYCSTEL	Discostella stelligera (Cleve & Grunow) Houk & Klee	Forestry	quadratic		0.114062	1.97842e+07	3.31553e-08	253		UNIPENN	Unidentified Pennales	Min. annual temp.	linear	0.303186			2.08439e-06	236		NAVDECU	Navigeia decussis (Østrup ) Bukht.	Min. annual temp.	linear	0.217431			0.0122672	132
ACHMINUS	Achnanthes minutissima var. scotica	Forestry	quadratic		0.113408	1.07171e+07	3.68224e-08	253		SYNFILI	Synedra filiformis Grun.	Cl deposition	quadratic		0.165879	0.269034	2.19043e-06	122		ACHHOLS	Achnanthes holsatica	Min. annual temp.	linear	0.458283			0.0124134	29
GOMANGM	Gomphonema angustum	New mines	quadratic		0.111863	10.0098	4.42676e-08	254		NAVACCE	Geissleria acceptata (Hust.) Lange-Bert. & Metzeltin	Water level	quadratic		0.0903891	2.7395	2.20692e-06	243		CYMHUST	Cymbella hustedtii Krasske	Min. annual temp.	linear	0.458283			0.0124134	29
COCDISC	Cocconeis disculus (Schum.) Cl.	Mining	quadratic		0.111631	38.8475	4.59449e-08	254		DIPPSEU	Diploneis pseudovalis Hust.	Min. annual temp.	quadratic		0.0922528	-2.76328	2.39693e-06	236		CYCATOMF	Cyclotella atomus fine form	Max. annual ice extent	linear	-0.216758			0.012545	132
FRACROT	Fragilaria crotonensis Kitton	Agriculture	quadratic		0.113021	8.05454e+06	5.05482e-08	249		AULISLAA	Aulacoseira islandica alpha	Nitrate deposition	quadratic		0.16409	16.2658	2.55811e-06	122		NITSUPR	Nitzschia supralitorea	Min. annual temp.	linear	0.491619			0.0125632	25
STENIAG	Stephanodiscus niagarae Ehr.	Mining	quadratic		0.110246	38.8475	5.73442e-08	254		STEPAR1J	Stephanodiscus parvus var. 1 JCU	Min. annual temp.	linear	0.300314			2.62831e-06	236		CYCATOM	Cyclotella atomus Hust.	Min. annual temp.	linear	0.227096			0.0126188	120
SYNRADI	Fragilaria radians (Kütz.) D.M.Williams & Round	Agriculture	linear	-0.335151			5.97554e-08	249		RHIGRAC	Rhizosolenia gracilis	Ammonium deposition	linear	-0.40827			3.03939e-06	122		ACHCLEVR	Karayevia clevei var. rostrata (Hust.) Bukht.	Ammonium deposition	linear	0.471943			0.0129411	27
MARMART	Martyana martyii	Population	quadratic		0.110335	52.2301	6.40008e-08	252		AULGRAN	Aulacoseira granulata (Ehr.) Simonsen	Inorganic N deposition	quadratic		0.161078	7.42572	3.31726e-06	122		CYMTRIA	Encyonema triangulum (Ehrenb.) Kütz.	Nitrate deposition	quadratic		0.152926	-2.14423	0.0130381	38
STESP10	Stephanodiscus sp. #10 in house taxon	Agriculture	quadratic		0.111486	1.71306e+07	6.43582e-08	249		NAVMINI	Navicula minima Grun.	Nitrate deposition	quadratic		0.160793	4.15957	3.39957e-06	122		NITFONT	Nitzschia fonticola Grun.	Nitrate deposition	quadratic		0.062004	-2.44923	0.0130603	102
DIATENUE	Diatoma tenuis C.Agardh	Population	quadratic		0.109901	6.73587e+06	6.85656e-08	252		ACHLAPPN	Eucocconeis lapponica var. ninckei (Guermeur & Manguin) Edlund	Min. annual temp.	quadratic		0.089768	-15.7497	3.41282e-06	236		CYCRADIJ	Cyclotella aff. radiosa JCU	Min. annual temp.	linear	-0.329596			0.0131169	56
STEMEDI	Stephanodiscus medius	Population	quadratic		0.109684	5.20853e+06	7.09587e-08	252		FRABREV	Pseudostaurosira brevistriata (Grunow) D.M.Williams & Round	Min. annual temp.	quadratic		0.089536	-2.76328	3.52697e-06	236		FALLENZ	Fallacia lenzii	Min. annual temp.	linear	-0.571403			0.0132432	18
CYSINVI	Cyclostephanos invisitatus (Hohn & Hellerman) Ther. Stoer. Hak. 198	Population	linear	0.331348			7.17326e-08	252		DIATENUE	Diatoma tenuis C.Agardh	Max. annual ice extent	quadratic		0.149914	0.680459	3.54123e-06	132		NAVTUSC	Aneumastus tusculus (Ehrenb.) D.G.Mann & Stickle	Nitrate deposition	linear	-0.393286			0.0132536	39
STEMINUT	Stephanodiscus minutulus Hak.	Population	quadratic		0.109479	4.28491e+06	7.32987e-08	252		CYCKUETU	Cyclotella cf. kuetzingiana UMD	Water level	quadratic		0.0870825	2.7395	3.57304e-06	243		SYNFILI	Synedra filiformis Grun.	Cl deposition	linear	-0.223307			0.0134201	122
FRACROT	Fragilaria crotonensis Kitton	Mining	quadratic		0.108397	0	7.70131e-08	254		STEPARV	Stephanodiscus parvus Stoerm. & Hak.	Ammonium deposition	linear	0.405512			3.59391e-06	122		STEHANTH	Stephanodiscus hantzschii Grunow	Min. annual temp.	linear	0.179737			0.0138371	187
ACHMINUS	Achnanthes minutissima var. scotica	New mines	quadratic		0.10823	6.50822	7.90907e-08	254		CYMDELI	Delicata delicatula (Kütz.) Krammer	Cl deposition	quadratic		0.159931	0.269034	3.66042e-06	122		SYNFILIE	Synedra filiformis var. exilis A. Cl.	Inorganic N deposition	linear	0.326632			0.0140118	56
ACHMINU	Achnanthidium minutissimum (Kütz.) Czarn.	Forestry	quadratic		0.107486	9.28824e+06	9.45314e-08	253		DIATENUE	Diatoma tenuis C.Agardh	Nitrate deposition	linear	0.404291			3.86887e-06	122		DISSTEL	Discostella stelligera	Inorganic N deposition	linear	-0.250828			0.0142169	95
AULGRAN	Aulacoseira granulata (Ehr.) Simonsen	Mining	quadratic		0.107074	0	9.50337e-08	254		NITPERM	Nitzschia perminuta (Grun. in V.H.) M. Perag.	Water level	quadratic		0.085932	2.7395	4.22173e-06	243		NAVCRYP	Navicula cryptocephala Kutz.	Nitrate deposition	quadratic		0.0750138	2.07625	0.0143517	81
CYSINVI	Cyclostephanos invisitatus (Hohn & Hellerman) Ther. Stoer. Hak. 198	Agriculture	linear	0.327323			1.25431e-07	249		UNIPENN	Unidentified Pennales	Water level	quadratic		0.0856474	-3.236	4.3993e-06	243		COCJCU6	Cocconeis sp. 8 JCU	Water level	linear	0.445648			0.0154001	29
NITANGA	Tryblionella angustatula (Lange-Bert.) Cantonati & Lange-Bert.	Forestry	quadratic		0.104999	722975	1.39949e-07	253		NITGRACS	Nitzschia gracilis Hantz.	Cl deposition	linear	0.401198			4.65719e-06	122		ACHMINU	Achnanthidium minutissimum (Kütz.) Czarn.	Water level	quadratic		0.0255532	-3.06842	0.0154057	243
FRABREV	Pseudostaurosira brevistriata (Grunow) D.M.Williams & Round	Forestry	quadratic		0.10313	722975	1.87683e-07	253		SYNFILI	Synedra filiformis Grun.	Inorganic N deposition	quadratic		0.155293	1.57434	5.43589e-06	122		STESP16	Stephanodiscus sp. #16 in house taxon	Min. annual temp.	linear	-0.350421			0.0157442	47
FRABREVI	Pseudostaurosira brevistriata var. inflata (Pant.) Edlund	Agriculture	quadratic		0.103904	8.61424e+06	2.0962e-07	249		STEPAR2J	Stephanodiscus parvus var. 2 JCU	Min. annual temp.	quadratic		0.086417	-2.76328	5.47959e-06	236		NAVTUSC	Aneumastus tusculus (Ehrenb.) D.G.Mann & Stickle	Inorganic N deposition	linear	-0.382055			0.0163885	39
FRAVAUC	Fragilaria vaucheriae (Kutz.) Peters.	Mining	quadratic		0.100936	20.9489	2.49972e-07	254		STE10MIN	Stephanodiscus sp. #10/minutulus	Nitrate deposition	quadratic		0.154826	28.9742	5.65521e-06	122		CYCCOMT	Lindavia comta (Ehrenb.) Nakov, Guillory, M.L.Julius, E.C.Ther. & A.J.Alverson	Nitrate deposition	linear	-0.323426			0.017052	54
CYMLAEV	Cymbella laevis Nag. ex Kutz.	New mines	quadratic		0.1004	4.87244	2.71826e-07	254		PRO1	Pseudostaurosiropsis sp. 1	Min. annual temp.	quadratic		0.0859407	-8.84505	5.85941e-06	236		ACHJCU1	Achnanthes sp. 1 JCU	Ammonium deposition	linear	-0.623849			0.0171155	14
CYMDELI	Delicata delicatula (Kütz.) Krammer	Population	quadratic		0.100921	52.2301	2.80348e-07	252		NITSP	Nitzschia sp.	Min. annual temp.	quadratic		0.0853618	-15.7497	6.35606e-06	236		CSTDU2J	Cyclostephanos dubius var. 2 JCU	Min. annual temp.	linear	-0.439084			0.0171728	29
NAVMENI	Navicula menisculus Schum.	New mines	linear	0.315518			2.81395e-07	254		AULISLAA	Aulacoseira islandica alpha	Inorganic N deposition	quadratic		0.152943	6.52	6.63114e-06	122		DIAANCE	Odontidium anceps (Ehrenb.) Ralfs	Cl deposition	linear	0.405742			0.0172754	34
SYNDELI	Ulnaria delicatissima (W.Sm.) Aboal & P.C.Silva	Agriculture	quadratic		0.1019	194.407	2.8544e-07	249		CYCMENE	Cyclotella meneghiniana Kutz.	Ammonium deposition	quadratic		0.152469	0.811914	6.90123e-06	122		CYCKRAM	Cyclotella krammeri Hak.	Nitrate deposition	linear	0.37916			0.0172909	39
SYNRADI	Fragilaria radians (Kütz.) D.M.Williams & Round	Population	quadratic		0.100473	52.2301	3.00537e-07	252		CYSINVI	Cyclostephanos invisitatus (Hohn & Hellerman) Ther. Stoer. Hak. 198	Min. annual temp.	linear	0.286904			7.51281e-06	236		NAVREIT	Navicula reichardtiana	Min. annual temp.	linear	0.21091			0.0173045	127
NAVMINI	Navicula minima Grun.	Population	quadratic		0.099544	52.2301	3.47038e-07	252		AMANEGL	Amphora neglecta Stoerm. & Yang	Min. annual temp.	quadratic		0.0839552	-15.7497	7.74212e-06	236		NAVANTO	Navicula antonii	Nitrate deposition	quadratic		0.0982907	2.70663	0.0173852	57
ACHLINEC	Achnanthidium biasolettianum (Grunow) Bukht.	Mining	quadratic		0.0980529	38.8475	3.91953e-07	254		CYCMENE	Cyclotella meneghiniana Kutz.	Cl deposition	quadratic		0.149521	0.269034	8.83823e-06	122		CYCAUXOS	Cyclotella sp. with auxospore	Cl deposition	linear	-0.453915			0.0173954	27
STESP10	Stephanodiscus sp. #10 in house taxon	Population	quadratic		0.0980095	3.97907e+06	4.39899e-07	252		NAVSEMIO	Navicula seminuloides Hust.	Water level	quadratic		0.0803846	2.7395	9.3818e-06	243		NITSALI	Nitzschia salinarum	Ammonium deposition	linear	-0.403679			0.017907	34
SYNULNA	Ulnaria ulna (Nitzsch) Compère	New mines	quadratic		0.0958489	5.38502	5.51714e-07	254		NAVMINI	Navicula minima Grun.	Cl deposition	quadratic		0.14696	0.269034	1.09426e-05	122		CYCOPER	Cyclotella distinguenda Hust.	Water level	linear	-0.182093			0.0181591	168
CYSINVI	Cyclostephanos invisitatus (Hohn & Hellerman) Ther. Stoer. Hak. 198	Mining	quadratic		0.0955751	0	5.75583e-07	254		EPISPX	Epithemia sp.	Min. annual temp.	quadratic		0.0814678	-15.7497	1.09576e-05	236		NITDISS	Nitzschia dissipata (Kutz.) Grun.	Max. annual ice extent	linear	-0.285669			0.0182037	68
NITKUETO	Nitzschia pumila	Agriculture	quadratic		0.0970355	194.407	6.00532e-07	249		UNICENT	Unidentified Centrales	Nitrate deposition	quadratic		0.146679	16.9307	1.12018e-05	122		CYMPROS	Encyonema leibleinii (C.Agardh) Silva et al.	Min. annual temp.	linear	0.227909			0.0182267	107
RHIGRAC	Rhizosolenia gracilis	Forestry	quadratic		0.0953155	1.27741e+07	6.3156e-07	253		CYCCOMES	Lindavia comensis (Grunow) Nakov, Guillory, M.L.Julius, E.C.Ther. & A.J.Alverson	Nitrate deposition	linear	-0.384182			1.25039e-05	122		DISSTEL	Discostella stelligera	Nitrate deposition	linear	-0.241309			0.0184837	95
MAR4JCU	Martyana sp. 4 JCU	Population	quadratic		0.0953164	9.88467e+06	6.65633e-07	252		NAVMINI	Navicula minima Grun.	Inorganic N deposition	quadratic		0.144609	1.57434	1.32986e-05	122		NITACICS	Nitzschia acicularis W. Sm.	Water level	linear	-0.215676			0.0184872	119
ACHLANC	Planothidium lanceolatum (Bréb. ex Kütz.) Lange-Bert.	Mining	linear	0.305547			6.8759e-07	254		STE7JCU	Stephanodiscus sp. 7 JCU	Max. annual ice extent	quadratic		0.134965	98.5682	1.34105e-05	132		FRACONS	Staurosira construens Ehrenb.	Cl deposition	quadratic		0.0728232	-1.8196	0.0185993	77
AULALPI	Aulacoseira alpigena	Population	quadratic		0.0942722	52.2301	7.81074e-07	252		SLLPINVA	Staurosirella pinnata var acuminata	Water level	quadratic		0.077103	2.7395	1.49786e-05	243		SYNFILI	Synedra filiformis Grun.	Max. annual ice extent	linear	-0.203951			0.018994	132
ACYNORM	Actinocyclus normanii (Juhl.-Dannf.) Hust. (?)	Agriculture	linear	0.305139			9.18469e-07	249		SYNCYCL	Synedra cyclopum Brut.	Min. annual temp.	quadratic		0.0791897	-15.7497	1.5037e-05	236		CYCAUXOS	Cyclotella sp. with auxospore	Max. annual ice extent	linear	-0.425481			0.0190744	30
TABFLOC	Tabellaria flocculosa (Roth) Knud.	Forestry	quadratic		0.0928625	1.97842e+07	9.20406e-07	253		FRACAPU	Fragilaria capucina Desm.	Max. annual ice extent	quadratic		0.131801	98.5682	1.76713e-05	132		FRACONS	Staurosira construens Ehrenb.	Nitrate deposition	linear	-0.266023			0.0193628	77
SYNAMPHA	Fragilaria austriaca (Grunow) Lange-Bert.	Agriculture	quadratic		0.0937569	194.407	9.86971e-07	249		CYCAUXOS	Cyclotella sp. with auxospore	Max. annual ice extent	quadratic		0.131674	0.680459	1.78684e-05	132		ACHMINU	Achnanthidium minutissimum (Kütz.) Czarn.	Min. annual temp.	linear	0.15169			0.01973	236
TABFLOC	Tabellaria flocculosa (Roth) Knud.	Population	quadratic		0.0926665	3.97907e+06	9.98131e-07	252		AULGRAN	Aulacoseira granulata (Ehr.) Simonsen	Ammonium deposition	linear	0.375367			2.0421e-05	122		FRACAVAU	Fragilaria capucina/vaucheriae complex	Ammonium deposition	linear	0.307396			0.0200183	57
CYCCOMT	Lindavia comta (Ehrenb.) Nakov, Guillory, M.L.Julius, E.C.Ther. & A.J.Alverson	Population	quadratic		0.0905517	52.2301	1.3768e-06	252		FRACROT	Fragilaria crotonensis Kitton	Inorganic N deposition	linear	0.375104			2.07175e-05	122		COCPEDI	Cocconeis pediculus Ehr.	Max. annual ice extent	linear	-0.307119			0.0201364	57
NAVSP	Navicula sp.	Forestry	quadratic		0.0899845	1.07171e+07	1.42808e-06	253		DISSTEL	Discostella stelligera	Inorganic N deposition	linear	-0.374527			2.13819e-05	122		EUNSP	Eunotia sp.	Min. annual temp.	quadratic		0.0581863	-2.41378	0.0201669	95
MARMART	Martyana martyii	Mining	linear	0.296007			1.56812e-06	254		UNICENT	Unidentified Centrales	Inorganic N deposition	quadratic		0.136381	6.69345	2.60883e-05	122		CYSINVI	Cyclostephanos invisitatus (Hohn & Hellerman) Ther. Stoer. Hak. 198	Inorganic N deposition	quadratic		0.0818915	-2.5297	0.0202648	66
NITANGA	Tryblionella angustatula (Lange-Bert.) Cantonati & Lange-Bert.	Agriculture	quadratic		0.0901489	9.02202e+06	1.69804e-06	249		FALPYGM	Fallacia pygmaea	Water level	linear	-0.264779			2.90131e-05	243		CYCKUETU	Cyclotella cf. kuetzingiana UMD	Water level	quadratic		0.109606	1.78348	0.0203878	48
FRAVAUC	Fragilaria vaucheriae (Kutz.) Peters.	Population	quadratic		0.0880773	52.2301	2.00211e-06	252		AULALPI	Aulacoseira alpigena	Nitrate deposition	quadratic		0.13502	4.15957	2.91281e-05	122		NITAMPH	Nitzschia amphibia Grun.	Min. annual temp.	quadratic		0.0348912	-2.41378	0.0204002	161
CYMCIST	Cymbella neocistula Krammer	Agriculture	quadratic		0.0884831	194.407	2.17829e-06	249		CYCMENE	Cyclotella meneghiniana Kutz.	Nitrate deposition	quadratic		0.133923	4.15957	3.18269e-05	122		CYCCOME1	Lindavia laurentiana Alexson, Wellard Kelly, Estepp & Reavie	Cl deposition	linear	-0.209568			0.0205191	122
STESP51	Stephanodiscus sp. #51	Population	quadratic		0.0875112	5.71652e+06	2.18055e-06	252		SYNFILI	Synedra filiformis Grun.	Ammonium deposition	linear	-0.366372			3.32036e-05	122		PRAELLI	Pseudostaurosira elliptica	Max. annual ice extent	linear	-0.401194			0.0206684	33
AMAOVALA	Amphora affinis Kütz.	New mines	linear	0.29185			2.22548e-06	254		AULALPI	Aulacoseira alpigena	Cl deposition	quadratic		0.132984	0.269034	3.43268e-05	122		FRATENE	Fragilaria tenera	Min. annual temp.	linear	-0.329679			0.0207082	49
NITACICO	Nitzschia spiculum	New mines	linear	0.29185			2.22548e-06	254		STEMEDI	Stephanodiscus medius	Cl deposition	quadratic		0.132887	1.78833	3.45968e-05	122		COCDIMI	Cocconeis neodiminuta Krammer	Cl deposition	linear	0.442792			0.0207236	27
CYMMINU	Encyonema minutum (Hilse) D.G.Mann	Mining	linear	0.289737			2.65319e-06	254		CYCCOMES	Lindavia comensis (Grunow) Nakov, Guillory, M.L.Julius, E.C.Ther. & A.J.Alverson	Inorganic N deposition	linear	-0.364905			3.58932e-05	122		SYNOSTE	Synedra ostenfeldii (Krieg.) A. Cl.	Water level	quadratic		0.0404482	2.20916	0.0209332	137
CYSTHOL	Cyclostephanos tholiformis Stoerm. Hak. & Ther.	Forestry	quadratic		0.0856282	722975	2.76209e-06	253		CYMCIST	Cymbella neocistula Krammer	Min. annual temp.	linear	-0.265454			3.61704e-05	236		NAVLUND	Navicula lundii	Min. annual temp.	linear	0.426505			0.0210426	29
NITANGA	Tryblionella angustatula (Lange-Bert.) Cantonati & Lange-Bert.	Mining	quadratic		0.0837086	0	3.52187e-06	254		ACYNORM	Actinocyclus normanii (Juhl.-Dannf.) Hust. (?)	Max. annual ice extent	quadratic		0.122344	98.5682	3.98424e-05	132		ACMROSE	Achnanthidium rosenstockii	Water level	quadratic		0.0725239	-3.00354	0.0211924	74
NAVMINI	Navicula minima Grun.	Agriculture	quadratic		0.0849998	194.407	3.65615e-06	249		STEMEDI	Stephanodiscus medius	Ammonium deposition	linear	0.36189			4.20777e-05	122		ACHPERA	Achnanthes peragalli	Cl deposition	linear	0.680224			0.0212619	11
CYSDUBI	Cyclostephanos dubius (Fricke) Round	Agriculture	quadratic		0.0844529	8.2922e+06	3.96446e-06	249		PRAMICR	Pseudostaurosira microstriata	Water level	quadratic		0.0697292	2.7395	4.23455e-05	243		CSPCINV	Cyclostephanos cf. invisitatus	Cl deposition	linear	0.680224			0.0212619	11
STE7JCU	Stephanodiscus sp. 7 JCU	Forestry	quadratic		0.0823194	722975	4.5396e-06	253		CYCBODA	Lindavia bodanica	Ammonium deposition	quadratic		0.130177	0.811914	4.29985e-05	122		NAVLENZ	Navicula lenzii	Cl deposition	linear	0.680224			0.0212619	11
STENIAG	Stephanodiscus niagarae Ehr.	Population	quadratic		0.082476	4.65634e+06	4.63831e-06	252		ACHCLEV	Karayevia clevei (Grunow) Bukht.	Inorganic N deposition	quadratic		0.130132	1.57434	4.31516e-05	122		PINBORE	Pinnularia borealis	Cl deposition	linear	0.680224			0.0212619	11
CYMMICR	Encyonopsis microcephala (Grunow) Krammer	Population	quadratic		0.082248	52.2301	4.79865e-06	252		DISSTEL	Discostella stelligera	Nitrate deposition	linear	-0.360001			4.64467e-05	122		PINMICR	Pinnularia microstauron (Ehr.) Cl.	Cl deposition	linear	0.680224			0.0212619	11
ROPGIBB	Rhopalodia gibba	New mines	linear	0.281742			5.09571e-06	254		CYCCOMT	Lindavia comta (Ehrenb.) Nakov, Guillory, M.L.Julius, E.C.Ther. & A.J.Alverson	Ammonium deposition	linear	-0.359632			4.73472e-05	122		RHIGRAC	Rhizosolenia gracilis	Ammonium deposition	linear	0.43875			0.0220549	27
GYRATTE	Gyrosigma attenuatum (Kutz.) Rabh.	Forestry	quadratic		0.0810794	722975	5.46365e-06	253		NITGRACS	Nitzschia gracilis Hantz.	Ammonium deposition	linear	0.358338			5.06403e-05	122		CYMMICR	Encyonopsis microcephala (Grunow) Krammer	Min. annual temp.	linear	0.219029			0.0221241	109
STEALPI	Stephanodiscus alpinus Hust.	Forestry	linear	-0.280754			5.75783e-06	253		CYMMINU	Encyonema minutum (Hilse) D.G.Mann	Min. annual temp.	linear	-0.258115			6.01068e-05	236		AULISLAA	Aulacoseira islandica alpha	Min. annual temp.	quadratic		0.0511745	1.12345	0.0222682	105
GOMPUMIL	Gomphonema pumilum	Agriculture	linear	0.282139			6.12939e-06	249		SYNRADI	Fragilaria radians (Kütz.) D.M.Williams & Round	Cl deposition	quadratic		0.125967	0.269034	6.01091e-05	122		FRACONS	Staurosira construens Ehrenb.	Inorganic N deposition	linear	-0.259767			0.0225199	77
DIATENU	Diatoma tenuis C.Agardh	Forestry	quadratic		0.0801261	722975	6.29789e-06	253		STEMINUT	Stephanodiscus minutulus Hak.	Nitrate deposition	quadratic		0.124823	18.9519	6.58001e-05	122		CYCCOMAT	Cyclotella comensis/Cyclotella atomus ff	Min. annual temp.	linear	0.463071			0.0226795	24
FRAINTE	Fragilaria vaucheriae (Kütz.) J.B.Petersen	New mines	linear	0.278474			6.61526e-06	254		CYCCOMES	Lindavia comensis (Grunow) Nakov, Guillory, M.L.Julius, E.C.Ther. & A.J.Alverson	Cl deposition	linear	-0.351848			7.06362e-05	122		PRAMI1U	Pseudostaurosira microstriata var. 1 UMD	Cl deposition	linear	-0.60213			0.0226955	14
NAVMENI	Navicula menisculus Schum.	Mining	linear	0.278169			6.77776e-06	254		COCJCU4	Cocconeis sp. 4 JCU	Water level	quadratic		0.0659481	2.7395	7.16928e-05	243		ACHCLEVR	Karayevia clevei var. rostrata (Hust.) Bukht.	Min. annual temp.	linear	0.281			0.0233636	65
CYMMINU	Encyonema minutum (Hilse) D.G.Mann	Agriculture	quadratic		0.0804071	194.407	7.19391e-06	249		CYMMICR	Encyonopsis microcephala (Grunow) Krammer	Min. annual temp.	linear	-0.255397			7.22746e-05	236		CYCBODA	Lindavia bodanica	Nitrate deposition	quadratic		0.10018	1.78702	0.024049	50
CYCCOMT	Lindavia comta (Ehrenb.) Nakov, Guillory, M.L.Julius, E.C.Ther. & A.J.Alverson	Mining	quadratic		0.0789173	17.2712	7.22208e-06	254		ACMROSE	Achnanthidium rosenstockii	Water level	quadratic		0.0657025	-3.236	7.41763e-05	243		TABFLOC	Tabellaria flocculosa (Roth) Knud.	Nitrate deposition	linear	0.213976			0.0241307	111
CYCSTEL	Discostella stelligera (Cleve & Grunow) Houk & Klee	Mining	quadratic		0.0785184	19.4996	7.66437e-06	254		CYCBODA	Lindavia bodanica	Inorganic N deposition	quadratic		0.121788	1.57434	8.35549e-05	122		STEPAR2J	Stephanodiscus parvus var. 2 JCU	Cl deposition	quadratic		0.11481	-1.8196	0.0241437	43
AULSUBA	Aulacoseira subarctica (O. Mull.) Haworth	Mining	quadratic		0.0784475	18.0359	7.74581e-06	254		SYNNANA	Synedra nana Meister	Min. annual temp.	linear	-0.25237			8.85371e-05	236		CYCOPERU	Cyclotella distinguenda var. unipunctata (Hust.) Håk. & J.R.Carter	Cl deposition	linear	-0.275869			0.0249584	66
GOMPUMIL	Gomphonema pumilum	Forestry	quadratic		0.078364	722975	8.18336e-06	253		STESP51	Stephanodiscus sp. #51	Ammonium deposition	linear	0.346181			9.39107e-05	122		CYMMINU	Encyonema minutum (Hilse) D.G.Mann	Nitrate deposition	quadratic		0.348977	0.966578	0.0252176	11
AMANEGL	Amphora neglecta Stoerm. & Yang	Agriculture	quadratic		0.0783614	194.407	9.70397e-06	249		STE10MIN	Stephanodiscus sp. #10/minutulus	Inorganic N deposition	quadratic		0.120267	10.3583	9.41286e-05	122		ENCCAES	Encyonema caespitosum	Max. annual ice extent	linear	-0.52499			0.02528	18
STENIAG	Stephanodiscus niagarae Ehr.	Agriculture	quadratic		0.0782827	8.05454e+06	9.81607e-06	249		NITKUETO	Nitzschia pumila	Min. annual temp.	linear	-0.250679			9.90554e-05	236		EOLSUBM	Eolimna subminuscula	Max. annual ice extent	linear	-0.52499			0.02528	18
ACHGRAC	Achnanthes gracillima	New mines	quadratic		0.0767036	10.0098	1.00384e-05	254		CYMTRIA	Encyonema triangulum (Ehrenb.) Kütz.	Min. annual temp.	quadratic		0.065078	-15.7497	0.000103191	236		NAVGERM	Navicula germainii	Max. annual ice extent	linear	-0.52499			0.02528	18
NITPALEA	Nitzschia palea (Kutz.) W. Sm.	Agriculture	quadratic		0.0780204	1.71306e+07	1.0199e-05	249		PRAELLI	Pseudostaurosira elliptica	Water level	linear	-0.245585			0.000109749	243		NAVROST	Navicula rostellata	Max. annual ice extent	linear	-0.52499			0.02528	18
ACHSUCH	Karayevia suchlandtii (Hust.) Bukht.	Forestry	quadratic		0.0767905	1.16147e+07	1.03306e-05	253		CYMMICR	Encyonopsis microcephala (Grunow) Krammer	Nitrate deposition	quadratic		0.118159	4.15957	0.000110947	122		CYCTRIP	Lindavia tripartita (Pant.) Nakov, Guillory, M.L.Julius, E.C.Ther. & A.J.Alverson	Water level	linear	-0.158904			0.025349	198
ACHSP	Achnanthes sp.	Agriculture	quadratic		0.077752	194.407	1.06062e-05	249		NAVANTO	Navicula antonii	Ammonium deposition	quadratic		0.117769	5.91289	0.000114361	122		NAVCAPI	Hippodonta capitata (Grunow) Lange-Bert, Metzeltin & Witkowski	Ammonium deposition	linear	0.664839			0.025619	11
NAVANTO	Navicula antonii	Agriculture	linear	0.274857			1.08051e-05	249		SYNFILI	Synedra filiformis Grun.	Nitrate deposition	linear	-0.338821			0.000134853	122		ACHJCU1	Achnanthes sp. 1 JCU	Inorganic N deposition	linear	-0.590502			0.0261944	14
STESP16	Stephanodiscus sp. #16 in house taxon	Mining	linear	0.270955			1.19107e-05	254		FRACROT	Fragilaria crotonensis Kitton	Nitrate deposition	quadratic		0.115095	21.1128	0.000140699	122		ACHSUCH	Karayevia suchlandtii (Hust.) Bukht.	Min. annual temp.	linear	-0.263308			0.0265141	71
SYNULNA	Ulnaria ulna (Nitzsch) Compère	Population	quadratic		0.0757875	52.2301	1.24812e-05	252		STEALPI	Stephanodiscus alpinus Hust.	Nitrate deposition	quadratic		0.114666	4.15957	0.000145429	122		SYNRADI	Fragilaria radians (Kütz.) D.M.Williams & Round	Min. annual temp.	linear	0.144356			0.02659	236
CYCMENE	Cyclotella meneghiniana Kutz.	Agriculture	quadratic		0.0765015	194.407	1.27241e-05	249		CYCATOMF	Cyclotella atomus fine form	Nitrate deposition	linear	-0.337045			0.000146956	122		SRA2JCU	Staurosira sp. 2 JCU	Min. annual temp.	linear	0.442887			0.0266111	25
CYMLAEV	Cymbella laevis Nag. ex Kutz.	Mining	linear	0.268523			1.4353e-05	254		UNICENT	Unidentified Centrales	Water level	quadratic		0.0600821	-3.236	0.000160912	243		STEPARV	Stephanodiscus parvus Stoerm. & Hak.	Min. annual temp.	linear	0.144275			0.026675	236
NITLAUE	Nitzschia lauenburgiana Hust.	Forestry	quadratic		0.0740488	9.28824e+06	1.54751e-05	253		CYCSP	Cyclotella sp.	Nitrate deposition	linear	0.332133			0.000185908	122		COCNEOD	Cocconeis neodiminuta	Min. annual temp.	linear	-0.45164			0.0267283	24
STEMEDI	Stephanodiscus medius	Agriculture	quadratic		0.0747445	8.15803e+06	1.64195e-05	249		DISSTEL	Discostella stelligera	Ammonium deposition	linear	-0.33213			0.000185932	122		ACMEXIL	Achnanthidium exile	Min. annual temp.	linear	0.41106			0.0267452	29
ACHLANC	Planothidium lanceolatum (Bréb. ex Kütz.) Lange-Bert.	Agriculture	quadratic		0.0747037	194.407	1.65169e-05	249		CYCOCEL	Lindavia ocellata (Pant.) Nakov, Guillory, M.L.Julius, E.C.Ther. and A.J.Alverson	Water level	quadratic		0.0587534	0.935037	0.000192981	243		NAVJCU20	Navicula sp. 20 JCU	Water level	linear	0.410576			0.0269426	29
NAVCRYPT	Navicula cryptotenella	Population	quadratic		0.0738575	52.2301	1.65635e-05	252		CYMDELI	Delicata delicatula (Kütz.) Krammer	Ammonium deposition	linear	-0.331334			0.000193082	122		NAVJCU21	Navicula sp. 21 JCU	Water level	linear	0.410576			0.0269426	29
CYCCOMES	Lindavia comensis (Grunow) Nakov, Guillory, M.L.Julius, E.C.Ther. & A.J.Alverson	Forestry	linear	0.26604			1.8013e-05	253		COCDIMI	Cocconeis neodiminuta Krammer	Min. annual temp.	linear	-0.240129			0.000196112	236		SLLMART	Staurosirella martyi	Water level	linear	0.410576			0.0269426	29
CYMCYMB	Cymbella cymbiformis Ag.	Mining	linear	0.265334			1.82799e-05	254		TABFENE	Tabellaria fenestrata (Lyngb.) Kutz.	Nitrate deposition	quadratic		0.110518	4.15957	0.000200009	122		CYCACO1J	Cyclotella aff. comensis var. 1 JCU	Min. annual temp.	linear	0.492627			0.0273324	20
COCDIMI	Cocconeis neodiminuta Krammer	Agriculture	quadratic		0.0739472	194.407	1.84279e-05	249		FRACAPR	Fragilaria capucina var. rumpens	Min. annual temp.	linear	-0.239256			0.000207233	236		CYSTHOL	Cyclostephanos tholiformis Stoerm. Hak. & Ther.	Min. annual temp.	linear	-0.206604			0.0274213	114
STESP16	Stephanodiscus sp. #16 in house taxon	New mines	linear	0.264897			1.88921e-05	254		UNICENT	Unidentified Centrales	Max. annual ice extent	linear	0.316628			0.00021661	132		STE7JCU	Stephanodiscus sp. 7 JCU	Ammonium deposition	linear	0.377926			0.0275457	34
STEMINUT	Stephanodiscus minutulus Hak.	Agriculture	quadratic		0.0736316	7.78188e+06	1.92879e-05	249		AULISLA	Aulacoseira islandica (O. Mull.) Simonsen	Ammonium deposition	linear	0.327118			0.000235393	122		GOMANGU	Gomphonema angustatum (Kutz.) Rabh.	Max. annual ice extent	linear	-0.328491			0.0275868	45
PRO1	Pseudostaurosiropsis sp. 1	Agriculture	quadratic		0.0730113	7.09028e+06	2.10952e-05	249		NAVPSEUS	Cavinula pseudoscutiformis (Hust.) D.G.Mann & Stickle	Min. annual temp.	linear	-0.236963			0.000239325	236		ENPSUBM	Encyonopsis subminuta	Inorganic N deposition	linear	-0.585421			0.0278438	14
EUNFORM	Eunotia formica	Mining	linear	0.263424			2.10992e-05	254		AULISLAA	Aulacoseira islandica alpha	Max. annual ice extent	linear	0.314472			0.000240415	132		FRACONS	Staurosira construens Ehrenb.	Min. annual temp.	quadratic		0.0321968	-2.41378	0.0279241	156
ACHSUCH	Karayevia suchlandtii (Hust.) Bukht.	Mining	linear	0.263127			2.15721e-05	254		FRABREV	Pseudostaurosira brevistriata (Grunow) D.M.Williams & Round	Max. annual ice extent	linear	0.314126			0.000244457	132		CSTUMD1	Cyclostephanos sp. 1 UMD	Min. annual temp.	linear	-0.408038			0.0279963	29
NITPALEA	Nitzschia palea (Kutz.) W. Sm.	Forestry	quadratic		0.0716919	1.03592e+07	2.18612e-05	253		ANOSP	Anomoeoneis sp.	Min. annual temp.	quadratic		0.0586006	-15.7497	0.000245017	236		PRAELV1U	Pseudostaurosira elliptica var. 1 UMD	Ammonium deposition	linear	0.45704			0.0283423	23
ACHINCP	Achnanthes inconspicua	Agriculture	linear	0.265368			2.20867e-05	249		ACHCLEV	Karayevia clevei (Grunow) Bukht.	Nitrate deposition	quadratic		0.107498	4.15957	0.000251782	122		UNICENT	Unidentified Centrales	Cl deposition	linear	0.25276			0.0286802	75
MARMART	Martyana martyii	New mines	quadratic		0.0705321	4.37644	2.49316e-05	254		DISSTEL	Discostella stelligera	Cl deposition	linear	-0.32372			0.000275569	122		NAVCRYPT	Navicula cryptotenella	Inorganic N deposition	linear	-0.233157			0.0288037	88
FRACAPU	Fragilaria capucina Desm.	Population	quadratic		0.0706174	5.20853e+06	2.65657e-05	252		ACHMINU	Achnanthidium minutissimum (Kütz.) Czarn.	Ammonium deposition	linear	-0.322939			0.000285661	122		AMAOVAL	Amphora ovalis (Kutz.) Kutz.	Ammonium deposition	linear	0.315495			0.0289386	48
AULDIST	Aulacoseira distans (Ehr.) Simonsen	Agriculture	quadratic		0.0712452	194.407	2.72055e-05	249		ACHCLEV	Karayevia clevei (Grunow) Bukht.	Ammonium deposition	quadratic		0.105113	0.811914	0.000301644	122		COCPEDI	Cocconeis pediculus Ehr.	Nitrate deposition	linear	-0.302653			0.0291952	52
STEHANTH	Stephanodiscus hantzschii Grunow	Forestry	linear	-0.259994			2.82409e-05	253		ACYNORM	Actinocyclus normanii (Juhl.-Dannf.) Hust. (?)	Cl deposition	linear	0.320424			0.000320535	122		STECMED	Stephanodiscus cf. medius	Ammonium deposition	linear	0.462951			0.0300301	22
AULSUBA	Aulacoseira subarctica (O. Mull.) Haworth	Forestry	linear	0.259789			2.86678e-05	253		CYMMICR	Encyonopsis microcephala (Grunow) Krammer	Inorganic N deposition	quadratic		0.104093	1.57434	0.000325762	122		NAVRHYN	Navicula rhynchotella Lange-Bert.	Ammonium deposition	linear	0.339196			0.0300433	41
COCNEOT	Cocconeis neothumensis	Agriculture	quadratic		0.0705787	7.42544e+06	2.99389e-05	249		NITGRACS	Nitzschia gracilis Hantz.	Min. annual temp.	quadratic		0.0560293	-8.54494	0.000344228	236		ACTCNOR	Actinocyclus cf. normanii	Water level	linear	-0.331151			0.030073	43
FRABREV	Pseudostaurosira brevistriata (Grunow) D.M.Williams & Round	Agriculture	linear	0.261008			3.04019e-05	249		STENIAG	Stephanodiscus niagarae Ehr.	Min. annual temp.	linear	0.230348			0.000359737	236		MAR5JCU	Martyana sp. 5 JCU	Cl deposition	linear	0.511348			0.0300866	18
SYNRADI	Fragilaria radians (Kütz.) D.M.Williams & Round	Mining	quadratic		0.0689419	22.9473	3.14561e-05	254		STE10JCU	Stephanodiscus sp. 10 JCU	Max. annual ice extent	linear	0.305915			0.00036084	132		NAVHELE	Fallacia helensis (P.F.F.Schulz) D.G.Mann	Water level	quadratic		0.0768372	1.78348	0.0302888	61
ACHLANC	Planothidium lanceolatum (Bréb. ex Kütz.) Lange-Bert.	New mines	linear	0.257647			3.23383e-05	254		STEPAR1J	Stephanodiscus parvus var. 1 JCU	Max. annual ice extent	linear	0.305643			0.000365458	132		NAVANTO	Navicula antonii	Ammonium deposition	linear	0.287149			0.0303314	57
CYCATOMF	Cyclotella atomus fine form	Population	quadratic		0.0692231	9.88467e+06	3.25218e-05	252		NAVCRYPT	Navicula cryptotenella	Min. annual temp.	quadratic		0.0552811	-15.7497	0.000379892	236		SLLPIN2J	Staurosirella pinnata var. 2 JCU	Ammonium deposition	linear	0.510359			0.0304605	18
ROPGIBB	Rhopalodia gibba	Mining	linear	0.257552			3.25626e-05	254		CYCSP	Cyclotella sp.	Inorganic N deposition	linear	0.316121			0.000389433	122		CYMSOLEA	Cymatopleura solea var. apiculata (W. Sm.) Ralfs	Ammonium deposition	linear	0.510359			0.0304605	18
CYSDUBI	Cyclostephanos dubius (Fricke) Round	Forestry	quadratic		0.0683745	722975	3.54468e-05	253		STEHANTH	Stephanodiscus hantzschii Grunow	Cl deposition	quadratic		0.101559	1.35818	0.000394114	122		CYCKRAM	Cyclotella krammeri Hak.	Cl deposition	linear	0.346967			0.0304614	39
SURMINU	Surirella minuta	Forestry	quadratic		0.0682918	722975	3.58747e-05	253		ACHFLEX	Eucocconeis flexella (Kütz.) F.Meister	Min. annual temp.	linear	-0.228356			0.000405798	236		COCPEDI	Cocconeis pediculus Ehr.	Water level	linear	-0.195944			0.0305409	122
NITPERS	Nitzschia perspicua	Forestry	linear	0.256451			3.65684e-05	253		SELVERE	Sellaphora verecundiae	Water level	linear	-0.224363			0.000424326	243		FRACAPU	Fragilaria capucina Desm.	Water level	linear	-0.15337			0.0305619	199
STEPSBTR	Stephanodiscus subtransylvanicus Gasse	New mines	quadratic		0.0678437	5.46644	3.69163e-05	254		TABFENE	Tabellaria fenestrata (Lyngb.) Kutz.	Inorganic N deposition	quadratic		0.100358	1.57434	0.000431188	122		NAVCAPI	Hippodonta capitata (Grunow) Lange-Bert, Metzeltin & Witkowski	Water level	linear	-0.388581			0.0307474	31
FRAINTE	Fragilaria vaucheriae (Kütz.) J.B.Petersen	Mining	linear	0.255459			3.79152e-05	254		NITDISS	Nitzschia dissipata (Kutz.) Grun.	Min. annual temp.	quadratic		0.0541665	-8.84505	0.000439861	236		NITLISU	Nitzschia linearis var. subtilis	Water level	linear	0.483592			0.0307526	20
AULAMBI	Aulacoseira ambigua (Grun.) Simonsen	Agriculture	linear	0.257854			3.81767e-05	249		STESPB	Stephanodiscus sp.	Nitrate deposition	linear	0.310925			0.000490779	122		CYCAT1J	Cyclotella atomus var. 1 UMD	Nitrate deposition	linear	0.57518			0.0314026	14
SYNULNA	Ulnaria ulna (Nitzsch) Compère	Forestry	quadratic		0.0676873	1.03592e+07	3.91625e-05	253		DIATENUE	Diatoma tenuis C.Agardh	Ammonium deposition	linear	0.310628			0.000497254	122		AMATHUM	Halamphora thumensis (A.Mayer) Levkov	Min. annual temp.	linear	-0.295001			0.0320005	53
CYCAUXOS	Cyclotella sp. with auxospore	Population	linear	0.255651			4.01517e-05	252		FRABREVI	Pseudostaurosira brevistriata var. inflata (Pant.) Edlund	Min. annual temp.	linear	0.224668			0.000505833	236		CYCAT2J	Cyclotella atomus var. 2 JCU	Min. annual temp.	linear	0.398972			0.0320367	29
STECONSP	Stephanodiscus conspicueporus Stoermer, Hakansson & Theriot 1988	Mining	linear	0.254321			4.11654e-05	254		PRABREV	Pseudostaurosira brevistriata	Water level	quadratic		0.0514783	-3.236	0.000517278	243		NITPAL1J	Nitzschia paleacea var. 1 JCU	Min. annual temp.	linear	0.398972			0.0320367	29
NITLAUE	Nitzschia lauenburgiana Hust.	Population	quadratic		0.0674626	5.20853e+06	4.19491e-05	252		STEMEDI	Stephanodiscus medius	Min. annual temp.	quadratic		0.0527149	-7.71445	0.000532092	236		SRACCOPJ	Staurosira cf. construens var. pumila JCU	Min. annual temp.	linear	0.398972			0.0320367	29
ACHCLEV	Karayevia clevei (Grunow) Bukht.	Forestry	quadratic		0.0670071	9.28824e+06	4.32178e-05	253		FRACROT	Fragilaria crotonensis Kitton	Max. annual ice extent	quadratic		0.090312	98.5682	0.000551588	132		SRACON2	Staurosira construens var. 2	Min. annual temp.	linear	0.398972			0.0320367	29
COCPLAC	Cocconeis placentula Ehr.	Forestry	quadratic		0.0666634	9.28824e+06	4.54213e-05	253		NITLAUE	Nitzschia lauenburgiana Hust.	Cl deposition	linear	0.30735			0.000574053	122		CYCPL1W	Cyclotella planctonica var. 1 WIC	Ammonium deposition	linear	0.710076			0.0320875	9
AULAMBI	Aulacoseira ambigua (Grun.) Simonsen	Mining	quadratic		0.0663137	0	4.61103e-05	254		CYCBODA	Lindavia bodanica	Cl deposition	linear	-0.306685			0.000590898	122		CYCSTEL	Discostella stelligera (Cleve & Grunow) Houk & Klee	Ammonium deposition	linear	0.710076			0.0320875	9
BRAVITR	Brachysira vitrea	New mines	linear	0.25183			4.92142e-05	254		SURBREVK	Surirella brebissonii var. kuetzingii	Min. annual temp.	quadratic		0.0515267	-2.76328	0.000621551	236		FRACTEN	Fragilaria cf. tenera	Ammonium deposition	linear	0.710076			0.0320875	9
FRAINTE	Fragilaria vaucheriae (Kütz.) J.B.Petersen	Agriculture	linear	0.25336			5.25441e-05	249		EUNSP	Eunotia sp.	Min. annual temp.	linear	-0.220612			0.000641919	236		SYNSPP	Synedra sp.	Ammonium deposition	linear	0.710076			0.0320875	9
ACHLANA	Achnanthes lanceolata var. apiculata	New mines	linear	0.250878			5.26667e-05	254		FRAINTEF	Fragilaria intermedia var. fallax (Grun.) Stoerm. & Yang	Min. annual temp.	quadratic		0.0511659	-7.97437	0.000651527	236		NITINCO	Nitzschia inconspicua Grun.	Min. annual temp.	linear	0.254438			0.0322533	71
UNIPENN	Unidentified Pennales	Mining	quadratic		0.0651886	0	5.42771e-05	254		AULAMBI	Aulacoseira ambigua (Grun.) Simonsen	Max. annual ice extent	linear	0.292691			0.000660014	132		NAVRECE	Navicula recens	Inorganic N deposition	linear	-0.39834			0.0323349	29
GOMANGM	Gomphonema angustum	Population	quadratic		0.0656384	9.88467e+06	5.4555e-05	252		DISPSEU	Discostella pseudostelligera	Water level	quadratic		0.0496347	0.706199	0.000662521	243		CYCOPERU	Cyclotella distinguenda var. unipunctata (Hust.) Håk. & J.R.Carter	Inorganic N deposition	linear	-0.263732			0.0323813	66
STECONSP	Stephanodiscus conspicueporus Stoermer, Hakansson & Theriot 1988	New mines	quadratic		0.0650105	6.50822	5.56938e-05	254		AMAPEDI	Amphora pediculus	Min. annual temp.	linear	0.219645			0.000678997	236		SLLPIN12J	Staurosirella pinnata var. 12 JCU	Nitrate deposition	linear	0.505078			0.03252	18
STUANCE	Stauroneis anceps	Mining	linear	0.249766			5.6987e-05	254		CYMMICR	Encyonopsis microcephala (Grunow) Krammer	Cl deposition	quadratic		0.0941716	0.269034	0.000682538	122		UNIPENN	Unidentified Pennales	Min. annual temp.	linear	-0.166363			0.0327096	165
SYNCYCL	Synedra cyclopum Brut.	Agriculture	quadratic		0.0660642	194.407	5.70584e-05	249		KARCLEVC	Karayevia clevei var clevei	Water level	quadratic		0.0491457	2.7395	0.000707351	243		STESP51	Stephanodiscus sp. #51	Cl deposition	linear	-0.205663			0.0327349	108
FRACAPUM	Fragilaria mesolepta Rabenh.	Population	linear	0.250213			5.91089e-05	252		SYNRADI	Fragilaria radians (Kütz.) D.M.Williams & Round	Nitrate deposition	linear	-0.301933			0.000725202	122		NAVJCU14	Navicula sp. 14 JCU	Water level	linear	0.397227			0.0328662	29
CYMDELI	Delicata delicatula (Kütz.) Krammer	Forestry	quadratic		0.0644193	1.16147e+07	6.27897e-05	253		STESP51	Stephanodiscus sp. #51	Min. annual temp.	linear	0.218281			0.000734692	236		FRALEPT	Staurosirella leptostauron (Ehrenb.) D.M.Williams & Round	Min. annual temp.	linear	-0.244642			0.0331825	76
AMAINAR	Amphora inariensis Kram.	Forestry	quadratic		0.0643518	5.95636e+06	6.34031e-05	253		TABFENE	Tabellaria fenestrata (Lyngb.) Kutz.	Cl deposition	quadratic		0.0926494	0.269034	0.000763462	122		COCDISC	Cocconeis disculus (Schum.) Cl.	Max. annual ice extent	linear	0.477238			0.0333528	20
CYCMENE	Cyclotella meneghiniana Kutz.	Forestry	quadratic		0.0643464	1.07171e+07	6.3452e-05	253		REISINU	Reimeria sinuata	Min. annual temp.	linear	-0.217216			0.000781052	236		GOMPUMIL	Gomphonema pumilum	Ammonium deposition	linear	0.375853			0.0340077	32
GOMANGM	Gomphonema angustum	Mining	quadratic		0.0640669	38.8475	6.38338e-05	254		CYCPSEU	Discostella pseudostelligera (Hust.) Houk & Klee	Ammonium deposition	linear	0.299179			0.00081534	122		CYCSTRI	Cyclotella striata (Kutz.) Grun.	Inorganic N deposition	linear	0.531175			0.0342388	16
CYMMINU	Encyonema minutum (Hilse) D.G.Mann	New mines	linear	0.247923			6.48904e-05	254		UNIPENN	Unidentified Pennales	Inorganic N deposition	quadratic		0.0915367	6.69345	0.000828431	122		NITKUETO	Nitzschia pumila	Water level	linear	0.3194			0.0345689	44
CYMDELI	Delicata delicatula (Kütz.) Krammer	Mining	quadratic		0.0637505	23.2091	6.68168e-05	254		ACHCLEV	Karayevia clevei (Grunow) Bukht.	Cl deposition	linear	-0.298333			0.00084499	122		FRACCRO	Fragilaria cf. crotonensis	Water level	linear	-0.380642			0.0346444	31
SYNULNAB	Ulnaria biceps (Kütz) Compère	Forestry	linear	0.24695			7.18163e-05	253		STEMINUT	Stephanodiscus minutulus Hak.	Inorganic N deposition	quadratic		0.0907492	7.42572	0.000877618	122		NITANGA	Tryblionella angustatula (Lange-Bert.) Cantonati & Lange-Bert.	Nitrate deposition	quadratic		0.0525867	-0.663462	0.0347704	86
CYCMICH	Lindavia michiganiana (Skvortzov) Nakov, Guillory, M.L.Julius, E.C.Ther. & A.J.Alverson	Agriculture	linear	0.248523			7.3621e-05	249		FRABREV	Pseudostaurosira brevistriata (Grunow) D.M.Williams & Round	Cl deposition	quadratic		0.0904961	1.56669	0.000894024	122		FRABREVI	Pseudostaurosira brevistriata var. inflata (Pant.) Edlund	Ammonium deposition	linear	-0.329748			0.0352561	41
SYNDELI	Ulnaria delicatissima (W.Sm.) Aboal & P.C.Silva	Forestry	quadratic		0.0631759	1.03592e+07	7.5079e-05	253		STENIAG	Stephanodiscus niagarae Ehr.	Cl deposition	linear	0.295002			0.000971714	122		SYNDELI	Ulnaria delicatissima (W.Sm.) Aboal & P.C.Silva	Water level	linear	-0.217421			0.0352893	94
FRACROT	Fragilaria crotonensis Kitton	Forestry	linear	-0.246188			7.57199e-05	253		NAVMINI	Navicula minima Grun.	Ammonium deposition	linear	-0.294554			0.000990014	122		NAVPROT	Prestauroneis protracta (Grunow) I.W.Bishop, Minerovic, Q.Liu & Kociolek	Nitrate deposition	linear	-0.321516			0.0355202	43
EPISPX	Epithemia sp.	Mining	quadratic		0.062425	20.9489	8.088e-05	254		CSPCDUB	Cyclostephanos cf. dubius	Min. annual temp.	linear	-0.212912			0.000997367	236		COCJCU4	Cocconeis sp. 4 JCU	Water level	linear	0.391071			0.0359307	29
FRAVAUC	Fragilaria vaucheriae (Kutz.) Peters.	Forestry	quadratic		0.0624771	8.16711e+06	8.29964e-05	253		UNIPENN	Unidentified Pennales	Max. annual ice extent	linear	0.282973			0.00101024	132		ENPMICR	Encyonopsis microcephala	Min. annual temp.	linear	0.244284			0.0359472	74
CYCATOMF	Cyclotella atomus fine form	Forestry	quadratic		0.0624105	1.31339e+07	8.37916e-05	253		SYNRADI	Fragilaria radians (Kütz.) D.M.Williams & Round	Inorganic N deposition	linear	-0.292784			0.0010655	122		SIMDELOG	Simonsenia delognei	Ammonium deposition	linear	-0.371712			0.0361903	32
NITDISS	Nitzschia dissipata (Kutz.) Grun.	Population	quadratic		0.0626222	4.28491e+06	8.4048e-05	252		CYSDUBI	Cyclostephanos dubius (Fricke) Round	Max. annual ice extent	linear	0.281631			0.00107017	132		NAVHELE	Fallacia helensis (P.F.F.Schulz) D.G.Mann	Max. annual ice extent	linear	-0.371303			0.0364122	32
GOMSP	Gomphonema sp.	Mining	linear	0.24385			8.61565e-05	254		AMAOVAL	Amphora ovalis (Kutz.) Kutz.	Min. annual temp.	linear	-0.211242			0.00109521	236		GOMOLIV	Gomphonema olivaceum (Lyngb.) Kutz.	Max. annual ice extent	linear	-0.382769			0.0368262	30
TABFENE	Tabellaria fenestrata (Lyngb.) Kutz.	Forestry	quadratic		0.062062	8.16711e+06	8.8082e-05	253		NAVJCU15	Navicula sp. 15 JCU	Water level	linear	0.207989			0.00110926	243		CYMAMPH	Cymbopleura amphicephala (Nägeli) Krammer	Min. annual temp.	linear	0.436925			0.0371001	23
NAVCRYPT	Navicula cryptotenella	Agriculture	quadratic		0.0627534	194.407	9.12029e-05	249		NITRECT	Nitzschia recta Hantz.	Min. annual temp.	linear	0.210724			0.00112732	236		COCJCU2	Cocconeis sp. 2 JCU	Min. annual temp.	linear	0.388657			0.0371934	29
STEALPI	Stephanodiscus alpinus Hust.	Mining	quadratic		0.06154	0	9.1855e-05	254		AMAPERP	Halamphora perpusilla (Grunow) Q-M.Wang & Kociolek	Nitrate deposition	quadratic		0.0868712	4.15957	0.00116421	122		GOMKUET	Gyrosigma kuetzingii	Min. annual temp.	linear	0.388657			0.0371934	29
SYNAMPHA	Fragilaria austriaca (Grunow) Lange-Bert.	Population	quadratic		0.0617347	52.2301	9.53954e-05	252		MARMART	Martyana martyii	Ammonium deposition	linear	-0.290211			0.00118458	122		CYCMENE	Cyclotella meneghiniana Kutz.	Inorganic N deposition	linear	-0.209714			0.0372189	99
FRABREVI	Pseudostaurosira brevistriata var. inflata (Pant.) Edlund	Forestry	linear	-0.242643			9.66793e-05	253		CYCBODA	Lindavia bodanica	Nitrate deposition	linear	-0.290202			0.00118501	122		REIUNIS	Reimeria uniseriata	Cl deposition	linear	0.493841			0.037258	18
DIPPSEU	Diploneis pseudovalis Hust.	Population	quadratic		0.0615272	5.20853e+06	9.82584e-05	252		STESPB	Stephanodiscus sp.	Cl deposition	linear	0.28853			0.00126883	122		CYCCYCL	Cyclotella cyclopunctata	Inorganic N deposition	quadratic		0.0881948	1.50258	0.0378907	48
UNICENT	Unidentified Centrales	Mining	linear	-0.241842			9.89069e-05	254		PRAELLI	Pseudostaurosira elliptica	Min. annual temp.	linear	0.208236			0.00129382	236		STENIAG	Stephanodiscus niagarae Ehr.	Cl deposition	linear	0.187579			0.0385511	122
AULSUBA	Aulacoseira subarctica (O. Mull.) Haworth	Agriculture	linear	0.243853			0.000101317	249		NITGRACS	Nitzschia gracilis Hantz.	Max. annual ice extent	linear	-0.275986			0.00135947	132		NITFONVP	Nitzschia fonticola var. pelagica	Nitrate deposition	linear	-0.490741			0.0386539	18
NAVPSAN	Navicula pseudanglica	Mining	linear	0.240893			0.000105529	254		AULSUBA	Aulacoseira subarctica (O. Mull.) Haworth	Water level	quadratic		0.0437986	2.7395	0.00144105	243		NITPUSI	Nitzschia pusilla (Kutz.) Grun. emend. Lange-Bert.	Nitrate deposition	linear	-0.490741			0.0386539	18
CYMTRIA	Encyonema triangulum (Ehrenb.) Kütz.	Mining	linear	0.240753			0.000106538	254		CYCAUXOS	Cyclotella sp. with auxospore	Min. annual temp.	linear	0.205682			0.001488	236		ACYNORM	Actinocyclus normanii (Juhl.-Dannf.) Hust. (?)	Min. annual temp.	linear	-0.165515			0.0389311	156
GOMOLIV	Gomphonema olivaceum (Lyngb.) Kutz.	Mining	linear	0.240633			0.000107415	254		ACHLINEC	Achnanthidium biasolettianum (Grunow) Bukht.	Min. annual temp.	linear	-0.205569			0.0014972	236		NITPALEA	Nitzschia palea (Kutz.) W. Sm.	Min. annual temp.	linear	0.134312			0.0392328	236
ACHCMSA	Achnanthes cf. minutissimum saprophila	Mining	linear	0.239686			0.000114553	254		CYCDELCO	Cyclotella delicatula/comensis	Nitrate deposition	linear	0.28434			0.00150305	122		NAVSP	Navicula sp.	Nitrate deposition	linear	-0.232029			0.0396268	79
ACHPINN	Platessa conspicua (A.Mayer) Lange-Bert.	Mining	linear	0.239686			0.000114553	254		CSTDU2J	Cyclostephanos dubius var. 2 JCU	Water level	quadratic		0.0433181	2.7395	0.00153561	243		AMAINAR	Amphora inariensis Kram.	Water level	linear	0.13193			0.0398822	243
BRACVIT	Brachysira cf. vitrea	Mining	linear	0.239686			0.000114553	254		NITDISS	Nitzschia dissipata (Kutz.) Grun.	Max. annual ice extent	linear	-0.273048			0.00153667	132		CYCATOMF	Cyclotella atomus fine form	Cl deposition	linear	-0.186301			0.0399176	122
CALSILIC	Caloneis silicula	Mining	linear	0.239686			0.000114553	254		CYCMENE	Cyclotella meneghiniana Kutz.	Min. annual temp.	linear	-0.204673			0.00157182	236		STESP51	Stephanodiscus sp. #51	Max. annual ice extent	linear	-0.19021			0.0399625	117
NAVVENE	Navicula veneta	Mining	linear	0.239686			0.000114553	254		CYMTRIA	Encyonema triangulum (Ehrenb.) Kütz.	Inorganic N deposition	quadratic		0.0823619	1.57434	0.00161224	122		AMPMERI	Amphora meridionalis	Inorganic N deposition	linear	-0.553347			0.040105	14
RHOCURV	Rhoicosphenia abbreviata (C.Agardh) Lange-Bert.	Mining	linear	0.239686			0.000114553	254		COCNEOT	Cocconeis neothumensis	Min. annual temp.	quadratic		0.0441367	-8.19268	0.00161968	236		NAVCRYF	Navicula cryptofallax	Inorganic N deposition	linear	-0.553347			0.040105	14
SKESUBS	Skeletonema subsalsum	Population	linear	0.240434			0.000115973	252		ACHSUCH	Karayevia suchlandtii (Hust.) Bukht.	Cl deposition	quadratic		0.0821337	0.269034	0.00163888	122		NAVSUBMS	Navicula subminuscula	Inorganic N deposition	linear	-0.553347			0.040105	14
SYNULNAB	Ulnaria biceps (Kütz) Compère	Agriculture	quadratic		0.0607909	194.407	0.000120246	249		ENPMICR	Encyonopsis microcephala	Min. annual temp.	linear	0.203315			0.00169146	236		SRAELLI	Staurosira elliptica	Inorganic N deposition	linear	-0.553347			0.040105	14
FRACONSP	Staurosira construens var. pumila (Grunow) Kingston	Mining	linear	0.238702			0.000122434	254		GOMPUMIL	Gomphonema pumilum	Ammonium deposition	linear	0.279853			0.001797	122		SYNRADI	Fragilaria radians (Kütz.) D.M.Williams & Round	Max. annual ice extent	linear	-0.178909			0.0401168	132
CYCCOMRC	Lindavia delicatula (Hust.) Nakov, Guillory, M.L.Julius, E.C.Ther. & A.J.Alverson	Mining	quadratic		0.0592224	13.747	0.000128031	254		ACHLANC	Planothidium lanceolatum (Bréb. ex Kütz.) Lange-Bert.	Cl deposition	quadratic		0.0807626	0.269034	0.0018082	122		NITBACI	Nitzschia bacillum	Nitrate deposition	linear	-0.364399			0.0403212	32
NITKUETO	Nitzschia pumila	Population	quadratic		0.0592044	52.2301	0.000136698	252		COCPLACE	Cocconeis placentula var. euglypta (Ehr.) Cl.	Water level	quadratic		0.0420656	2.7395	0.00181176	243		SRA2JCU	Staurosira sp. 2 JCU	Ammonium deposition	linear	0.486175			0.0407827	18
CYMCIST	Cymbella neocistula Krammer	Population	quadratic		0.0587642	52.2301	0.000145499	252		ACYNORM	Actinocyclus normanii (Juhl.-Dannf.) Hust. (?)	Min. annual temp.	linear	0.20201			0.00181417	236		CYCOCE2J	Cyclotella ocellata var. 2 JCU	Min. annual temp.	linear	-0.36931			0.0408891	31
SURMINU	Surirella minuta	Agriculture	linear	0.237961			0.000150247	249		SYNULNAB	Ulnaria biceps (Kütz) Compère	Min. annual temp.	linear	-0.201871			0.00182768	236		PINSP	Pinnularia sp.	Max. annual ice extent	linear	0.595375			0.0411056	12
BRAVITR	Brachysira vitrea	Mining	linear	0.235135			0.000155504	254		STESPB	Stephanodiscus sp.	Inorganic N deposition	linear	0.279415			0.00182827	122		NITHEUFL	Nitzschia heufleriana	Water level	linear	0.460172			0.04119	20
CYSTHOL	Cyclostephanos tholiformis Stoerm. Hak. & Ther.	Agriculture	linear	0.237249			0.000157468	249		CYSDUBI	Cyclostephanos dubius (Fricke) Round	Nitrate deposition	quadratic		0.080446	16.2658	0.00184964	122		FRACCRO	Fragilaria cf. crotonensis	Min. annual temp.	linear	0.381321			0.0412511	29
COCDIMI	Cocconeis neodiminuta Krammer	Forestry	quadratic		0.0577379	1.22556e+07	0.000163164	253		CYCPSEU	Discostella pseudostelligera (Hust.) Houk & Klee	Cl deposition	linear	0.278587			0.00188889	122		NAVRECE	Navicula recens	Cl deposition	linear	-0.380908			0.0414899	29
SYNDELI	Ulnaria delicatissima (W.Sm.) Aboal & P.C.Silva	Population	quadratic		0.0579146	52.2301	0.000164089	252		NAVCRYPT	Navicula cryptotenella	Nitrate deposition	linear	-0.278579			0.00188946	122		FRACONSP	Staurosira construens var. pumila (Grunow) Kingston	Cl deposition	quadratic		0.153769	-1.27678	0.0415636	25
CYMMINU	Encyonema minutum (Hilse) D.G.Mann	Population	quadratic		0.0573074	52.2301	0.00017879	252		FRACONSP	Staurosira construens var. pumila (Grunow) Kingston	Min. annual temp.	linear	-0.201122			0.00190226	236		ACHCLAE	Achnanthes cf. laevis	Water level	linear	-0.367565			0.0419263	31
SLLPIN12J	Staurosirella pinnata var. 12 JCU	Population	linear	0.233817			0.000180158	252		NAVSP	Navicula sp.	Nitrate deposition	quadratic		0.0796318	4.15957	0.00196049	122		DENSP	Denticula sp.	Water level	linear	-0.367565			0.0419263	31
AULITAL	Aulacoseira italica (Ehr.) Simonsen	Mining	linear	0.232877			0.000180566	254		COCPEDI	Cocconeis pediculus Ehr.	Max. annual ice extent	linear	-0.267071			0.00196374	132		NITPSEU	Nitzschia pseudofonticola Hust.	Min. annual temp.	linear	0.28592			0.041958	51
FRALAPP	Staurosirella lapponica (Gronow) D.M.Williams & Round	Agriculture	quadratic		0.0578619	7.97086e+06	0.000181269	249		STEPSBTR	Stephanodiscus subtransylvanicus Gasse	Water level	quadratic		0.0414219	0.528214	0.00197215	243		NITANGU	Tryblionella angustata W.Sm.	Min. annual temp.	linear	0.190796			0.0420112	114
ANOSP	Anomoeoneis sp.	Agriculture	quadratic		0.0576856	194.407	0.000185788	249		NITANGA	Tryblionella angustatula (Lange-Bert.) Cantonati & Lange-Bert.	Ammonium deposition	linear	0.276148			0.00207795	122		STEHAMEJ	Stephanodiscus hantzschii_medius JCU	Nitrate deposition	linear	-0.393345			0.0423748	27
CYMCYMB	Cymbella cymbiformis Ag.	New mines	quadratic		0.0560588	10.0098	0.000200925	254		AMAPERP	Halamphora perpusilla (Grunow) Q-M.Wang & Kociolek	Inorganic N deposition	quadratic		0.0787829	1.57434	0.00208291	122		NITDISS	Nitzschia dissipata (Kutz.) Grun.	Cl deposition	linear	-0.260756			0.0423868	61
SKESUBS	Skeletonema subsalsum	Agriculture	linear	0.233336			0.000203321	249		NITANGA	Tryblionella angustatula (Lange-Bert.) Cantonati & Lange-Bert.	Nitrate deposition	quadratic		0.0787193	15.9521	0.00209238	122		STE10CYS	Stephanodiscus sp. #10/Cyclostephanos dubius	Water level	quadratic		0.0558416	1.82576	0.0424781	74
AULDIST	Aulacoseira distans (Ehr.) Simonsen	Population	quadratic		0.0561351	52.2301	0.000210938	252		STESP51	Stephanodiscus sp. #51	Inorganic N deposition	linear	0.27507			0.00216694	122		SURVISU	Surirella visurgis	Water level	linear	-0.306934			0.0427071	44
DENTENU	Denticula tenuis Kutz.	Mining	linear	0.230183			0.000215413	254		CYSINVI	Cyclostephanos invisitatus (Hohn & Hellerman) Ther. Stoer. Hak. 198	Cl deposition	quadratic		0.0781786	1.51208	0.00217455	122		DIPCMOD	Diploneis cf. modica	Min. annual temp.	linear	0.378212			0.0430741	29
DIATENU	Diatoma tenuis C.Agardh	Agriculture	linear	0.231563			0.000227944	249		AULGRAN	Aulacoseira granulata (Ehr.) Simonsen	Max. annual ice extent	linear	0.264461			0.00218194	132		SYNCYCL	Synedra cyclopum Brut.	Water level	linear	0.234236			0.0431034	75
CYCACO3J	Cyclotella aff. comensis var. 3 JCU	Forestry	linear	0.22941			0.00023312	253		COCJCU6	Cocconeis sp. 8 JCU	Water level	linear	0.195471			0.00220624	243		NITSOCI	Nitzschia sociabilis Hust.	Min. annual temp.	linear	0.365625			0.0431039	31
CYMSP	Cymbella sp.	Mining	quadratic		0.054678	19.4996	0.000244369	254		CYSDUBI	Cyclostephanos dubius (Fricke) Round	Min. annual temp.	quadratic		0.0415546	-8.15749	0.00225554	236		NITSOLI	Nitzschia solita	Min. annual temp.	linear	0.365625			0.0431039	31
GOMSP	Gomphonema sp.	New mines	quadratic		0.0535482	4.87244	0.000286693	254		NITLAUE	Nitzschia lauenburgiana Hust.	Ammonium deposition	linear	0.27331			0.00231947	122		AULAMBI	Aulacoseira ambigua (Grun.) Simonsen	Cl deposition	linear	0.207694			0.0434214	95
FRACAPR	Fragilaria capucina var. rumpens	Agriculture	quadratic		0.0542162	194.407	0.000301063	249		AULAMBI	Aulacoseira ambigua (Grun.) Simonsen	Cl deposition	linear	0.272783			0.00236702	122		NITFONVP	Nitzschia fonticola var. pelagica	Inorganic N deposition	linear	-0.480082			0.0437614	18
UNIPENN	Unidentified Pennales	Forestry	quadratic		0.0532569	722975	0.000307252	253		NAVCRYPT	Navicula cryptotenella	Inorganic N deposition	linear	-0.272681			0.00237641	122		NITPUSI	Nitzschia pusilla (Kutz.) Grun. emend. Lange-Bert.	Inorganic N deposition	linear	-0.480082			0.0437614	18
COCPLACL	Cocconeis placentula var. lineata (Ehr.) V.H.	Population	quadratic		0.0533294	9.88467e+06	0.000312822	252		FRAPINN	Staurosirella pinnata (Ehrenb.) D.M.Williams & Round	Min. annual temp.	linear	0.196693			0.00240279	236		AULISLA	Aulacoseira islandica (O. Mull.) Simonsen	Water level	linear	0.155232			0.043876	169
COCDIMI	Cocconeis neodiminuta Krammer	Population	quadratic		0.0532359	52.2301	0.000316946	252		AULGRAN	Aulacoseira granulata (Ehr.) Simonsen	Water level	linear	-0.193585			0.00243862	243		SLLPIN12J	Staurosirella pinnata var. 12 JCU	Water level	linear	0.405853			0.044119	25
PRO1	Pseudostaurosiropsis sp. 1	Population	linear	-0.224966			0.000318567	252		CYCOPER	Cyclotella distinguenda Hust.	Cl deposition	linear	-0.271505			0.00248603	122		SURBREVK	Surirella brebissonii var. kuetzingii	Cl deposition	linear	-0.390186			0.044211	27
FRAPINNI	Staurosirella pinnata var. intercedens (Grunow) Hamilton	Agriculture	quadratic		0.0537784	7.35802e+06	0.000319891	249		ACHLANCO	Planothidium joursacense (Hérib.) Lange-Bert.	Water level	linear	-0.192844			0.00253586	243		ACHMINU	Achnanthidium minutissimum (Kütz.) Czarn.	Cl deposition	linear	-0.181675			0.0452083	122
CYCCOMAF	Cyclotella comta var. affinis	Agriculture	quadratic		0.0536375	194.407	0.000326195	249		AULITAL	Aulacoseira italica (Ehr.) Simonsen	Min. annual temp.	linear	-0.195613			0.0025418	236		FRAPARAS	Fragilaria parasitica	Min. annual temp.	linear	0.197527			0.0455041	103
NITSUBA	Nitzschia subacicularis Hust.	Population	quadratic		0.0527673	9.88467e+06	0.000338426	252		DIAANCE	Odontidium anceps (Ehrenb.) Ralfs	Min. annual temp.	linear	-0.195232			0.00259252	236		FRABREVI	Pseudostaurosira brevistriata var. inflata (Pant.) Edlund	Water level	linear	0.233176			0.0455692	74
MARMART	Martyana martyii	Forestry	quadratic		0.0522809	1.01278e+07	0.000352383	253		STEALPI	Stephanodiscus alpinus Hust.	Cl deposition	linear	-0.270009			0.00263217	122		CYCATOM1	Cyclotella atomus var. 1	Ammonium deposition	linear	0.299467			0.0456643	45
FRAINTEF	Fragilaria intermedia var. fallax (Grun.) Stoerm. & Yang	Population	quadratic		0.0524545	3.14316e+06	0.000353556	252		MARMART	Martyana martyii	Inorganic N deposition	linear	-0.269873			0.00264586	122		NITINCO	Nitzschia inconspicua Grun.	Nitrate deposition	linear	-0.361467			0.0457176	31
DENTENU	Denticula tenuis Kutz.	New mines	linear	0.222326			0.000356149	254		AULISLAA	Aulacoseira islandica alpha	Cl deposition	quadratic		0.0747541	1.3099	0.00277246	122		COCJCU4	Cocconeis sp. 4 JCU	Min. annual temp.	linear	-0.373842			0.0457442	29
ACYNORM	Actinocyclus normanii (Juhl.-Dannf.) Hust. (?)	Mining	quadratic		0.051597	0	0.000377434	254		STEMINUT	Stephanodiscus minutulus Hak.	Cl deposition	linear	0.267389			0.00290686	122		SURVISU	Surirella visurgis	Cl deposition	linear	-0.387187			0.0460117	27
CYMMICR	Encyonopsis microcephala (Grunow) Krammer	Mining	quadratic		0.051542	16.6075	0.000380361	254		STEBIND	Stephanodiscus binderanus (Kutz.) Krieg.	Cl deposition	quadratic		0.0739313	1.56669	0.00293829	122		NITDRAV	Nitzschia draveillensis	Ammonium deposition	linear	0.30562			0.0462613	43
FRACAPUM	Fragilaria mesolepta Rabenh.	Forestry	quadratic		0.0516653	722975	0.000384146	253		ACYNORM	Actinocyclus normanii (Juhl.-Dannf.) Hust. (?)	Nitrate deposition	quadratic		0.0737676	18.9519	0.00297242	122		NITSUPR	Nitzschia supralitorea	Cl deposition	linear	-0.474972			0.0463848	18
NAVPSEUY	Sellaphora pseudoventralis (Hust.) Chudaev & Gololobova	Mining	linear	0.21992			0.00041402	254		STESP51	Stephanodiscus sp. #51	Cl deposition	quadratic		0.0735218	1.49929	0.00302437	122		DIAANCE	Odontidium anceps (Ehrenb.) Ralfs	Nitrate deposition	linear	0.343866			0.0464528	34
TABFLOC3	Tabellaria flocculosa str. 3p	Mining	quadratic		0.0509006	22.9473	0.000416243	254		FRACAPUM	Fragilaria mesolepta Rabenh.	Min. annual temp.	linear	0.19221			0.00302873	236		NITCREC	Nitzschia cf. recta	Ammonium deposition	linear	0.474673			0.0465415	18
EPISPX	Epithemia sp.	New mines	quadratic		0.0507711	4.37644	0.00042388	254		SYNAMPHA	Fragilaria austriaca (Grunow) Lange-Bert.	Ammonium deposition	linear	-0.265996			0.00306319	122		CYCSTRI	Cyclotella striata (Kutz.) Grun.	Nitrate deposition	linear	0.503662			0.0466966	16
FRACONSP	Staurosira construens var. pumila (Grunow) Kingston	New mines	quadratic		0.0507639	5.46644	0.000424309	254		CYCATOMF	Cyclotella atomus fine form	Inorganic N deposition	linear	-0.265653			0.00310292	122		CYMMINU	Encyonema minutum (Hilse) D.G.Mann	Inorganic N deposition	quadratic		0.290769	1.06628	0.0473643	11
ACHSP	Achnanthes sp.	Population	quadratic		0.0510657	52.2301	0.000429186	252		CYSCOST	Cyclostephanos costatilimbus (Kobayasi & Kobayashi) Stoermer, Hakanss	Min. annual temp.	quadratic		0.039036	-2.76328	0.00311025	236		NAVCART	Navicula capitatoradiata	Water level	linear	-0.193745			0.0476656	105
NAVPSEUY	Sellaphora pseudoventralis (Hust.) Chudaev & Gololobova	New mines	linear	0.218856			0.000442295	254		CYMSP	Cymbella sp.	Min. annual temp.	quadratic		0.0389073	-15.7497	0.00316162	236		FRAVIRE	Fragilariforma virescens (Ralfs) D.M.Williams & Round	Min. annual temp.	linear	-0.290018			0.0479909	47
NITSP	Nitzschia sp.	Agriculture	linear	-0.220924			0.000444611	249		CYCCOMES	Lindavia comensis (Grunow) Nakov, Guillory, M.L.Julius, E.C.Ther. & A.J.Alverson	Ammonium deposition	linear	-0.264698			0.00321575	122		FRAMICRO	Fragilaria microstriata	Min. annual temp.	linear	-0.30658			0.0482974	42
STEBIND	Stephanodiscus binderanus (Kutz.) Krieg.	Agriculture	quadratic		0.0513406	6.88215e+06	0.000447977	249		AULISLA	Aulacoseira islandica (O. Mull.) Simonsen	Min. annual temp.	quadratic		0.0386803	-9.91821	0.0032542	236		ACHLANA	Achnanthes lanceolata var. apiculata	Max. annual ice extent	linear	0.578902			0.048582	12
ACHFLEX	Eucocconeis flexella (Kütz.) F.Meister	Agriculture	quadratic		0.0511458	194.407	0.000460164	249		CYMMINUL	Encyonema latens (Krasske) D.G.Mann	Min. annual temp.	linear	-0.190471			0.00330894	236		SURSP	Surirella sp.	Max. annual ice extent	linear	0.578902			0.048582	12
STEHANTT	Stephanodiscus hantzschii f. tenuis Hak. & Stoerm.	Population	linear	0.218559			0.000474751	252		NAVRHYN	Navicula rhynchotella Lange-Bert.	Max. annual ice extent	quadratic		0.0670308	0.680459	0.00332607	132		AULISLAA	Aulacoseira islandica alpha	Max. annual ice extent	linear	0.253419			0.0487673	61
NAVINGR	Navicula ingrata Krasske	New mines	linear	0.217616			0.000477484	254		NITFONT	Nitzschia fonticola Grun.	Min. annual temp.	quadratic		0.0384797	-15.7497	0.00333823	236		DIAVULG	Diatoma vulgaris Bory	Min. annual temp.	linear	-0.288676			0.0490806	47
FRAINTEF	Fragilaria intermedia var. fallax (Grun.) Stoerm. & Yang	Agriculture	quadratic		0.0508387	6.28922e+06	0.000480035	249		SURANGU	Surirella angusta Kutz.	Nitrate deposition	quadratic		0.0718926	28.9742	0.00339171	122		NAVCATE	Navicula caterva	Ammonium deposition	linear	0.603501			0.0493132	11
STEMEDI	Stephanodiscus medius	Forestry	linear	-0.217812			0.000484197	253		CYMTRIA	Encyonema triangulum (Ehrenb.) Kütz.	Nitrate deposition	quadratic		0.0718009	4.15957	0.00341363	122		BRAVITR	Brachysira vitrea	Water level	linear	-0.355982			0.0493564	31
NAVPSEUS	Cavinula pseudoscutiformis (Hust.) D.G.Mann & Stickle	Agriculture	quadratic		0.0505543	194.407	0.000499192	249		SYNULNA	Ulnaria ulna (Nitzsch) Compère	Inorganic N deposition	linear	-0.263075			0.00341593	122		DIPELLI	Diploneis elliptica (Kutz.) Cl.	Min. annual temp.	linear	-0.224695			0.049456	77
FRACONS	Staurosira construens Ehrenb.	Forestry	quadratic		0.0497894	7.26137e+06	0.000499363	253		CYCMICH	Lindavia michiganiana (Skvortzov) Nakov, Guillory, M.L.Julius, E.C.Ther. & A.J.Alverson	Min. annual temp.	quadratic		0.0382533	-9.15767	0.00343567	236
ACHLAPPN	Eucocconeis lapponica var. ninckei (Guermeur & Manguin) Edlund	Agriculture	quadratic		0.0505333	194.407	0.000500634	249		STESP51	Stephanodiscus sp. #51	Max. annual ice extent	linear	-0.252702			0.00346326	132
ACHSUCH	Karayevia suchlandtii (Hust.) Bukht.	New mines	quadratic		0.0490027	4.37644	0.000543081	254		AULISLAG	Aulacoseira islandica gamma	Min. annual temp.	linear	0.189488			0.00347754	236
FRACAPU	Fragilaria capucina Desm.	Mining	quadratic		0.0483569	38.8475	0.000594382	254		CYSINVI	Cyclostephanos invisitatus (Hohn & Hellerman) Ther. Stoer. Hak. 198	Nitrate deposition	quadratic		0.0713329	16.9307	0.00352761	122
NAVMINI	Navicula minima Grun.	Forestry	quadratic		0.0483359	1.03592e+07	0.000611464	253		CYCSP	Cyclotella sp.	Max. annual ice extent	linear	-0.251905			0.0035708	132
NAVCAPI	Hippodonta capitata (Grunow) Lange-Bert, Metzeltin & Witkowski	Agriculture	quadratic		0.0487898	194.407	0.000636042	249		ACHGRAC	Achnanthes gracillima	Min. annual temp.	linear	-0.188856			0.00358997	236
SYNPULC	Ctenophora pulchella (Ralfs ex Kütz.) D.M.Williams & Round	New mines	linear	0.212852			0.000638332	254		CYCOPERU	Cyclotella distinguenda var. unipunctata (Hust.) Håk. & J.R.Carter	Max. annual ice extent	quadratic		0.0654574	0.680459	0.00374339	132
FRABREVI	Pseudostaurosira brevistriata var. inflata (Pant.) Edlund	Mining	linear	-0.211553			0.000690152	254		DIATENU	Diatoma tenuis C.Agardh	Max. annual ice extent	linear	0.250344			0.00379008	132
NAVSP	Navicula sp.	Agriculture	linear	-0.212653			0.000731636	249		ACHCLEVR	Karayevia clevei var. rostrata (Hust.) Bukht.	Min. annual temp.	linear	-0.187702			0.00380376	236
FRACAPUM	Fragilaria mesolepta Rabenh.	Agriculture	linear	0.211976			0.000761457	249		FRACAPU	Fragilaria capucina Desm.	Min. annual temp.	linear	0.187599			0.00382343	236
FRACONSV	Staurosira construens var. venter (Ehrenb.) Hamilton	New mines	quadratic		0.0465524	4.89402	0.000764409	254		CYCPSEU	Discostella pseudostelligera (Hust.) Houk & Klee	Inorganic N deposition	linear	0.259905			0.00383957	122
PRO1	Pseudostaurosiropsis sp. 1	Forestry	quadratic		0.0467233	1.97842e+07	0.000764967	253		CYSINVI	Cyclostephanos invisitatus (Hohn & Hellerman) Ther. Stoer. Hak. 198	Inorganic N deposition	quadratic		0.0700751	6.95677	0.00385257	122
NAVINGR	Navicula ingrata Krasske	Mining	linear	0.208772			0.000814471	254		EPISORE	Epithemia sorex	Water level	linear	-0.184711			0.00385954	243
KARCLEVC	Karayevia clevei var clevei	Agriculture	quadratic		0.0468969	7.62515e+06	0.00082399	249		NAVTRID	Navicula tridentula	Water level	linear	-0.184711			0.00385954	243
NAVCRYOI	Navicula cryptotenelloides	Population	linear	0.209342			0.000826355	252		STE10MIN	Stephanodiscus sp. #10/minutulus	Cl deposition	linear	0.259149			0.00394741	122
SYNULNAB	Ulnaria biceps (Kütz) Compère	Population	quadratic		0.0460959	52.2301	0.000854844	252		CYCDELCM	Cyclotella delicatula/comta	Nitrate deposition	linear	0.258989			0.00397051	122
NITSP	Nitzschia sp.	Mining	quadratic		0.0454753	20.1962	0.000887867	254		NITCLTE	Nitzschia cf. linearis var. tenuis	Nitrate deposition	linear	0.258989			0.00397051	122
NAVVIRIC	Navicula viridulacalcis	Population	linear	0.207939			0.000897296	252		NAVHELE	Fallacia helensis (P.F.F.Schulz) D.G.Mann	Water level	quadratic		0.0360097	2.7395	0.00400612	243
PRABREV	Pseudostaurosira brevistriata	Agriculture	quadratic		0.0460807	7.09028e+06	0.000921013	249		DENTENU	Denticula tenuis Kutz.	Min. annual temp.	linear	-0.18652			0.00403475	236
ACHLANC	Planothidium lanceolatum (Bréb. ex Kütz.) Lange-Bert.	Population	quadratic		0.0452438	52.2301	0.000961349	252		NAVSP	Navicula sp.	Min. annual temp.	linear	-0.186171			0.00410532	236
AMANEGL	Amphora neglecta Stoerm. & Yang	Population	quadratic		0.0451036	52.2301	0.000980088	252		FRABREV	Pseudostaurosira brevistriata (Grunow) D.M.Williams & Round	Inorganic N deposition	linear	0.257952			0.00412346	122
STEMEDI	Stephanodiscus medius	Mining	linear	-0.205053			0.00101305	254		NAVJCU20	Navicula sp. 20 JCU	Water level	linear	0.183309			0.0041425	243
DENTENU	Denticula tenuis Kutz.	Agriculture	linear	-0.206927			0.00102184	249		NAVJCU21	Navicula sp. 21 JCU	Water level	linear	0.183309			0.0041425	243
AMAOVAL	Amphora ovalis (Kutz.) Kutz.	New mines	quadratic		0.0442217	4.87244	0.00105643	254		SLLMART	Staurosirella martyi	Water level	linear	0.183309			0.0041425	243
GOMOLIV	Gomphonema olivaceum (Lyngb.) Kutz.	New mines	linear	0.20424			0.00106196	254		FRABREV	Pseudostaurosira brevistriata (Grunow) D.M.Williams & Round	Nitrate deposition	linear	0.257442			0.00420063	122
SRA2JCU	Staurosira sp. 2 JCU	Population	linear	0.204919			0.00106937	252		CYCCOMAF	Cyclotella comta var. affinis	Cl deposition	quadratic		0.068827	0.269034	0.00420358	122
PRAELLI	Pseudostaurosira elliptica	Agriculture	quadratic		0.0449462	7.16078e+06	0.0010748	249		FRAVAUC	Fragilaria vaucheriae (Kutz.) Peters.	Inorganic N deposition	quadratic		0.0687753	1.57434	0.00421879	122
NITCREC	Nitzschia cf. recta	New mines	quadratic		0.0440003	4.87244	0.0010893	254		NITANGA	Tryblionella angustatula (Lange-Bert.) Cantonati & Lange-Bert.	Inorganic N deposition	quadratic		0.068211	6.75313	0.00438808	122
SYNCYCL	Synedra cyclopum Brut.	Population	quadratic		0.0435109	52.2301	0.00121985	252		FRAVAUC	Fragilaria vaucheriae (Kutz.) Peters.	Nitrate deposition	quadratic		0.0679102	4.15957	0.00448099	122
FRABREV	Pseudostaurosira brevistriata (Grunow) D.M.Williams & Round	Mining	quadratic		0.0430234	38.8475	0.00124684	254		SYNAMPHA	Fragilaria austriaca (Grunow) Lange-Bert.	Inorganic N deposition	linear	-0.255087			0.00457413	122
CYCBODA	Lindavia bodanica	Agriculture	linear	-0.202736			0.00129765	249		UNIPENN	Unidentified Pennales	Nitrate deposition	quadratic		0.0675607	16.9307	0.00459136	122
SYNPULC	Ctenophora pulchella (Ralfs ex Kütz.) D.M.Williams & Round	Mining	linear	0.200589			0.0013098	254		NAVREIT	Navicula reichardtiana	Min. annual temp.	linear	0.183496			0.00468383	236
SYNULNAH	Synedra ulna var. chaseana Thomas	New mines	quadratic		0.0426374	5.38502	0.0013151	254		CYCCOME1	Lindavia laurentiana Alexson, Wellard Kelly, Estepp & Reavie	Min. annual temp.	linear	0.18349			0.00468541	236
CYMMICR	Encyonopsis microcephala (Grunow) Krammer	Forestry	quadratic		0.0427533	9.45098e+06	0.00132345	253		SRACCOU	Staurosira cf. construens UMD	Water level	quadratic		0.0347853	2.7395	0.00469754	243
AULALPI	Aulacoseira alpigena	Mining	linear	0.19922			0.00141565	254		CYCTRIP	Lindavia tripartita (Pant.) Nakov, Guillory, M.L.Julius, E.C.Ther. & A.J.Alverson	Cl deposition	linear	-0.253962			0.00476275	122
STESP10	Stephanodiscus sp. #10 in house taxon	New mines	quadratic		0.0420399	4.89402	0.00142807	254		STEPARV	Stephanodiscus parvus Stoerm. & Hak.	Max. annual ice extent	quadratic		0.0614405	98.5682	0.00505288	132
CYMTRIA	Encyonema triangulum (Ehrenb.) Kütz.	Agriculture	linear	-0.200957			0.00143423	249		CYCPL1W	Cyclotella planctonica var. 1 WIC	Ammonium deposition	linear	0.251982			0.0051117	122
ACHGRAC	Achnanthes gracillima	Mining	linear	0.198661			0.00146113	254		SYNSPP	Synedra sp.	Ammonium deposition	linear	0.251982			0.0051117	122
GYRATTE	Gyrosigma attenuatum (Kutz.) Rabh.	Population	linear	0.199017			0.00149619	252		CYCSTEL	Discostella stelligera (Cleve & Grunow) Houk & Klee	Ammonium deposition	linear	0.251982			0.0051117	122
CYCSTEL	Discostella stelligera (Cleve & Grunow) Houk & Klee	Agriculture	quadratic		0.0424517	3.23983e+06	0.00150739	249		FRACTEN	Fragilaria cf. tenera	Ammonium deposition	linear	0.251982			0.0051117	122
ACHDIDY	Achnanthes didyma	Mining	linear	0.198027			0.00151429	254		SYNRADI	Fragilaria radians (Kütz.) D.M.Williams & Round	Min. annual temp.	linear	-0.181441			0.00517726	236
CYCANTI	Lindavia antiqua (W.Sm.) Nakov, Guillory, M.L.Julius, E.C.Ther. & A.J.Alverson	Mining	linear	0.198027			0.00151429	254		NITANGA	Tryblionella angustatula (Lange-Bert.) Cantonati & Lange-Bert.	Cl deposition	quadratic		0.0658162	1.42104	0.00518276	122
EUNCPRA	Eunotia cf. praerupta	Mining	linear	0.198027			0.00151429	254		SYNULNA	Ulnaria ulna (Nitzsch) Compère	Nitrate deposition	linear	-0.251373			0.00522347	122
NAVCSUT	Navicula cf. submolesta	Mining	linear	0.198027			0.00151429	254		FRACONS	Staurosira construens Ehrenb.	Cl deposition	linear	-0.251146			0.00526568	122
NAVDETE	Navicula detenta Hust.	Mining	linear	0.198027			0.00151429	254		CYCATOMF	Cyclotella atomus fine form	Cl deposition	linear	-0.250344			0.00541745	122
NITSINUT	Nitzschia sinuata var. tabellaria (Grun.) Grun.	Mining	linear	0.198027			0.00151429	254		NAVCAPI	Hippodonta capitata (Grunow) Lange-Bert, Metzeltin & Witkowski	Min. annual temp.	linear	-0.180487			0.00542186	236
NAVCONT	Navicula contenta	Mining	linear	0.197505			0.00155935	254		CYCDELCO	Cyclotella delicatula/comensis	Inorganic N deposition	linear	0.249811			0.00552036	122
CYCMENE	Cyclotella meneghiniana Kutz.	Population	quadratic		0.0414794	52.2301	0.00161093	252		CYCSHUM	Cyclotella schumannii	Max. annual ice extent	linear	0.239943			0.00558638	132
EUNSP	Eunotia sp.	New mines	quadratic		0.040575	4.37644	0.00174708	254		DIATENUE	Diatoma tenuis C.Agardh	Cl deposition	linear	0.249287			0.00562338	122
NITPALEA	Nitzschia palea (Kutz.) W. Sm.	Mining	linear	0.195184			0.00177508	254		CYCRADIJ	Cyclotella aff. radiosa JCU	Water level	quadratic		0.0333926	-3.236	0.00562751	243
EUNSP	Eunotia sp.	Mining	linear	0.194793			0.00181398	254		CYCRADI	Cyclotella radiosa	Min. annual temp.	quadratic		0.0342706	-8.84505	0.00568633	236
NAVCRYPT	Navicula cryptotenella	Mining	linear	0.194148			0.00187988	254		STEHANTH	Stephanodiscus hantzschii Grunow	Water level	quadratic		0.0330572	-0.447287	0.00587726	243
CYCMICH	Lindavia michiganiana (Skvortzov) Nakov, Guillory, M.L.Julius, E.C.Ther. & A.J.Alverson	Mining	linear	0.194065			0.00188852	254		MARMART	Martyana martyii	Cl deposition	linear	-0.247409			0.00600632	122
PINSP	Pinnularia sp.	Agriculture	linear	-0.195668			0.00192159	249		NAVSP	Navicula sp.	Inorganic N deposition	quadratic		0.063129	1.57434	0.00624074	122
NAVELGI	Navicula elginensis	Mining	linear	0.192775			0.00202747	254		ENTSP	Entomoneis sp.	Min. annual temp.	linear	-0.177387			0.00628924	236
SKESUBS	Skeletonema subsalsum	Forestry	quadratic		0.0395628	722975	0.00204931	253		GOMSUBCM	Gomphonema subclavatum var. mexicanum (Grun.) Patr.	Ammonium deposition	linear	-0.245882			0.00633466	122
AMAPEDI	Amphora pediculus	Agriculture	quadratic		0.0399212	7.09028e+06	0.00212057	249		NAVPSEHA	Navicula pseudohalophila	Ammonium deposition	linear	-0.245882			0.00633466	122
DENSUBT	Denticula subtilis Grun.	New mines	linear	0.191865			0.0021311	254		STEPHCOS	Stephanocostis sp. Genkal & Kosmina 1985	Ammonium deposition	linear	-0.245882			0.00633466	122
EPITURG	Epithemia turgida	New mines	linear	0.191865			0.0021311	254		ACHSUCH	Karayevia suchlandtii (Hust.) Bukht.	Inorganic N deposition	linear	-0.245151			0.00649743	122
MASSMIT	Mastogloia smithii	New mines	linear	0.191865			0.0021311	254		AMAPEDI	Amphora pediculus	Water level	linear	-0.173926			0.00656774	243
NAVSUBT	Kobayasiella subtilissima (Cleve) Lange-Bert.	New mines	linear	0.191865			0.0021311	254		STEPARV	Stephanodiscus parvus Stoerm. & Hak.	Water level	linear	-0.173859			0.00658878	243
NITKUETO	Nitzschia pumila	Forestry	linear	0.191403			0.00223048	253		ACHMINUS	Achnanthes minutissima var. scotica	Water level	quadratic		0.032115	0.40573	0.00663863	243
DENTENU	Denticula tenuis Kutz.	Population	quadratic		0.0390299	52.2301	0.00224917	252		FRACONS	Staurosira construens Ehrenb.	Nitrate deposition	linear	-0.243056			0.00698442	122
NITLAUE	Nitzschia lauenburgiana Hust.	Agriculture	quadratic		0.0394183	1.71306e+07	0.00226893	249		FRACONS	Staurosira construens Ehrenb.	Inorganic N deposition	linear	-0.2418			0.00729179	122
CYCMICH	Lindavia michiganiana (Skvortzov) Nakov, Guillory, M.L.Julius, E.C.Ther. & A.J.Alverson	Population	quadratic		0.0387596	3.34542e+06	0.00233331	252		DIATENU	Diatoma tenuis C.Agardh	Cl deposition	quadratic		0.0605319	1.42104	0.00746043	122
NITARCH	Nitzschia archibaldii Lange-Bert.	Mining	quadratic		0.0381691	16.1985	0.00242968	254		GOMPUMIL	Gomphonema pumilum	Cl deposition	linear	0.241122			0.00746264	122
NAVCRYP	Navicula cryptocephala Kutz.	Agriculture	linear	-0.191194			0.00244703	249		AULISLA	Aulacoseira islandica (O. Mull.) Simonsen	Max. annual ice extent	linear	-0.231834			0.00747779	132
REISINU	Reimeria sinuata	Agriculture	linear	-0.191146			0.00245334	249		CYMANGUB	Cymbopleura angustata (W.Sm.) Krammer	Min. annual temp.	linear	-0.173418			0.00758035	236
SYNULNAH	Synedra ulna var. chaseana Thomas	Mining	linear	0.189217			0.00246057	254		STESP10	Stephanodiscus sp. #10 in house taxon	Cl deposition	linear	0.240404			0.00764753	122
DIATENU	Diatoma tenuis C.Agardh	Mining	quadratic		0.0380712	0	0.00246241	254		NAVBACI	Sellaphora bacillum (Ehrenb.) D.G.Mann	Water level	linear	0.170196			0.00784095	243
SYNDEME	Fragilaria demerarae (Grunow) Lange-Bert.	Mining	linear	0.189055			0.00248219	254		CYCTRIP	Lindavia tripartita (Pant.) Nakov, Guillory, M.L.Julius, E.C.Ther. & A.J.Alverson	Nitrate deposition	linear	-0.239363			0.00792249	122
SYNAMPHA	Fragilaria austriaca (Grunow) Lange-Bert.	New mines	quadratic		0.0379594	4.37644	0.00250032	254		NITKUETO	Nitzschia pumila	Ammonium deposition	linear	-0.239292			0.00794159	122
NAVMINI	Navicula minima Grun.	Mining	linear	0.188484			0.00255959	254		TABFLOC	Tabellaria flocculosa (Roth) Knud.	Nitrate deposition	linear	0.23927			0.0079475	122
GOMPUMIL	Gomphonema pumilum	Mining	quadratic		0.037728	0	0.00258066	254		ACHPERA	Achnanthes peragalli	Min. annual temp.	linear	-0.172237			0.00800749	236
NITPALEA	Nitzschia palea (Kutz.) W. Sm.	Population	quadratic		0.0379779	9.88467e+06	0.00259445	252		TABFENE	Tabellaria fenestrata (Lyngb.) Kutz.	Ammonium deposition	linear	-0.238947			0.00803499	122
NITRECT	Nitzschia recta Hantz.	Agriculture	quadratic		0.038399	7.71863e+06	0.00260162	249		ACHLANC	Planothidium lanceolatum (Bréb. ex Kütz.) Lange-Bert.	Nitrate deposition	linear	-0.238445			0.00817234	122
CYMTRIA	Encyonema triangulum (Ehrenb.) Kütz.	New mines	quadratic		0.0375032	4.87244	0.0026611	254		ACHKOLB	Karayevia kolbei (Hust.) Bukht.	Water level	linear	0.169308			0.00817468	243
DENSUBT	Denticula subtilis Grun.	Mining	linear	0.187166			0.0027468	254		GOMMINU	Gomphonema minutum	Water level	linear	0.169308			0.00817468	243
EPITURG	Epithemia turgida	Mining	linear	0.187166			0.0027468	254		STE10JCU	Stephanodiscus sp. 10 JCU	Nitrate deposition	linear	0.238425			0.00817802	122
MASSMIT	Mastogloia smithii	Mining	linear	0.187166			0.0027468	254		CYMMICR	Encyonopsis microcephala (Grunow) Krammer	Ammonium deposition	linear	-0.238345			0.00819992	122
NAVSUBT	Kobayasiella subtilissima (Cleve) Lange-Bert.	Mining	linear	0.187166			0.0027468	254		NAVJCU14	Navicula sp. 14 JCU	Water level	linear	0.168704			0.00840918	243
ACHFLEX	Eucocconeis flexella (Kütz.) F.Meister	Population	quadratic		0.0374717	52.2301	0.0027787	252		ACHLEVA	Psammothidium levanderi (Hust.) Bukht. & Round	Min. annual temp.	linear	-0.170955			0.00849527	236
CYMTRIA	Encyonema triangulum (Ehrenb.) Kütz.	Population	quadratic		0.0374597	52.2301	0.00278319	252		NAVCOST	Hippodonta costulata (Grunow) Lange-Bert, Metzeltin & Witkowski	Water level	linear	-0.168206			0.00860663	243
NITCREC	Nitzschia cf. recta	Mining	linear	0.186506			0.0028453	254		SRA2JCU	Staurosira sp. 2 JCU	Min. annual temp.	linear	0.170447			0.00869591	236
ACHCLEVR	Karayevia clevei var. rostrata (Hust.) Bukht.	Agriculture	linear	-0.188291			0.00285483	249		SYNNANA	Synedra nana Meister	Ammonium deposition	linear	-0.236379			0.0087604	122
FRACAPR	Fragilaria capucina var. rumpens	Population	quadratic		0.0372645	52.2301	0.00285777	252		NITCLTE	Nitzschia cf. linearis var. tenuis	Inorganic N deposition	linear	0.236349			0.00876902	122
NITGRACS	Nitzschia gracilis Hantz.	Agriculture	linear	0.187676			0.00294861	249		CYCDELCM	Cyclotella delicatula/comta	Inorganic N deposition	linear	0.236349			0.00876902	122
SYNDEME	Fragilaria demerarae (Grunow) Lange-Bert.	New mines	linear	0.185616			0.00298296	254		SUROVATP	Surirella minuta Bréb. ex Kütz.	Min. annual temp.	linear	-0.170142			0.00881851	236
FRAVAUC	Fragilaria vaucheriae (Kutz.) Peters.	New mines	quadratic		0.0365671	4.87244	0.00302361	254		AULISLA	Aulacoseira islandica (O. Mull.) Simonsen	Water level	linear	0.167607			0.00884962	243
NAVATOM	Mayamaea atomus (Kütz.) Lange-Bert	Forestry	linear	0.185554			0.00305082	253		CYCCOMAF	Cyclotella comta var. affinis	Min. annual temp.	linear	-0.170023			0.00886654	236
CYCCOMAF	Cyclotella comta var. affinis	Forestry	linear	0.185188			0.00311025	253		CYMTRIA	Encyonema triangulum (Ehrenb.) Kütz.	Ammonium deposition	linear	-0.236008			0.00886977	122
CYCPSEU	Discostella pseudostelligera (Hust.) Houk & Klee	New mines	linear	0.184682			0.00313399	254		GOMPUMIL	Gomphonema pumilum	Nitrate deposition	quadratic		0.0579837	17.9	0.00888008	122
EUNSP	Eunotia sp.	Agriculture	linear	-0.186407			0.00315137	249		EUNINCI	Eunotia incisa W. Sm.	Min. annual temp.	linear	-0.169967			0.00888926	236
NAVEXIG	Placoneis exigua (W.Greg.) Mereschk.	Agriculture	linear	0.18634			0.00316237	249		CYCPSEU	Discostella pseudostelligera (Hust.) Houk & Klee	Min. annual temp.	quadratic		0.0307008	-8.24799	0.00890092	236
NITCDES	Nitzschia cf. desertorum	Agriculture	linear	0.18634			0.00316237	249		SYNULNA	Ulnaria ulna (Nitzsch) Compère	Ammonium deposition	linear	-0.235703			0.00896043	122
SURHELV	Surirella helvetica	Population	linear	0.184705			0.00325168	252		GOMPUMIL	Gomphonema pumilum	Inorganic N deposition	linear	0.23541			0.00904861	122
ANOSP	Anomoeoneis sp.	Population	quadratic		0.0361826	52.2301	0.0033081	252		CYCOPERU	Cyclotella distinguenda var. unipunctata (Hust.) Håk. & J.R.Carter	Ammonium deposition	linear	0.235055			0.00915642	122
ACHLANA	Achnanthes lanceolata var. apiculata	Mining	linear	0.18335			0.00336133	254		STESP10	Stephanodiscus sp. #10 in house taxon	Min. annual temp.	quadratic		0.03036	-9.15767	0.00928832	236
AMAPEDI	Amphora pediculus	Forestry	quadratic		0.035836	6.25931e+06	0.0034028	253		SURMINU	Surirella minuta	Nitrate deposition	quadratic		0.057214	17.9	0.00935815	122
NITHEUFL	Nitzschia heufleriana	Forestry	linear	0.183352			0.00342473	253		SURMINU	Surirella minuta	Cl deposition	quadratic		0.0570429	1.5088	0.00946776	122
AMAOVALA	Amphora affinis Kütz.	Mining	linear	0.182219			0.00356596	254		STEHANTH	Stephanodiscus hantzschii Grunow	Ammonium deposition	linear	0.234004			0.00948182	122
NITACICO	Nitzschia spiculum	Mining	linear	0.182219			0.00356596	254		FRACAPG	Fragilaria capucina var. gracilis	Ammonium deposition	linear	0.233888			0.00951835	122
CYMCYMB	Cymbella cymbiformis Ag.	Agriculture	quadratic		0.0359731	1.71306e+07	0.00359895	249		SYNULNAB	Ulnaria biceps (Kütz) Compère	Ammonium deposition	linear	-0.233567			0.00962028	122
CYCMICH	Lindavia michiganiana (Skvortzov) Nakov, Guillory, M.L.Julius, E.C.Ther. & A.J.Alverson	New mines	linear	0.181467			0.00370812	254		STEBIND	Stephanodiscus binderanus (Kutz.) Krieg.	Nitrate deposition	quadratic		0.0564788	18.9519	0.00983796	122
ASTFORM	Asterionella formosa Hass.	Mining	quadratic		0.0349642	19.0884	0.00376044	254		AULAMBI	Aulacoseira ambigua (Grun.) Simonsen	Min. annual temp.	linear	0.1677			0.00985476	236
STEHANTT	Stephanodiscus hantzschii f. tenuis Hak. & Stoerm.	Agriculture	linear	0.182267			0.00390335	249		CYCMICH	Lindavia michiganiana (Skvortzov) Nakov, Guillory, M.L.Julius, E.C.Ther. & A.J.Alverson	Inorganic N deposition	quadratic		0.0563121	6.52	0.00995006	122
STESPB	Stephanodiscus sp.	Population	quadratic		0.0349212	4.87581e+06	0.00392183	252		SYNOSTE	Synedra ostenfeldii (Krieg.) A. Cl.	Water level	linear	0.164838			0.0100546	243
FRACONSP	Staurosira construens var. pumila (Grunow) Kingston	Agriculture	linear	-0.181553			0.00404839	249		DIATENU	Diatoma tenuis C.Agardh	Ammonium deposition	linear	0.232201			0.010064	122
CYSDUBI	Cyclostephanos dubius (Fricke) Round	Mining	linear	-0.179709			0.00406082	254		BRAVITR	Brachysira vitrea	Min. annual temp.	linear	-0.167083			0.0101332	236
CYCRADIJ	Cyclotella aff. radiosa JCU	Forestry	quadratic		0.0345011	722975	0.00407666	253		ACHSUCH	Karayevia suchlandtii (Hust.) Bukht.	Nitrate deposition	linear	-0.231933			0.0101533	122
EPISPX	Epithemia sp.	Agriculture	linear	-0.179936			0.0043948	249		TABFLOC	Tabellaria flocculosa (Roth) Knud.	Inorganic N deposition	linear	0.231764			0.0102099	122
NITACICO	Nitzschia spiculum	Agriculture	linear	0.178911			0.00462795	249		NAVANTO	Navicula antonii	Cl deposition	linear	0.231564			0.0102773	122
AMAOVALA	Amphora affinis Kütz.	Agriculture	linear	0.178911			0.00462795	249		GYRATTE	Gyrosigma attenuatum (Kutz.) Rabh.	Min. annual temp.	linear	0.166742			0.01029	236
CYCOPERU	Cyclotella distinguenda var. unipunctata (Hust.) Håk. & J.R.Carter	Mining	quadratic		0.0334335	0	0.00462802	254		NITSP	Nitzschia sp.	Nitrate deposition	quadratic		0.0555868	28.9742	0.0104522	122
NAVPSEUS	Cavinula pseudoscutiformis (Hust.) D.G.Mann & Stickle	Mining	linear	0.176995			0.00466499	254		CYCMICH	Lindavia michiganiana (Skvortzov) Nakov, Guillory, M.L.Julius, E.C.Ther. & A.J.Alverson	Nitrate deposition	quadratic		0.0554963	16.1829	0.0105165	122
DIATENUE	Diatoma tenuis C.Agardh	Forestry	quadratic		0.0332175	7.36946e+06	0.00484791	253		CYCSP	Cyclotella sp.	Ammonium deposition	linear	0.230656			0.0105877	122
AMANEGL	Amphora neglecta Stoerm. & Yang	Forestry	linear	0.176111			0.00496436	253		FRACONSV	Staurosira construens var. venter (Ehrenb.) Hamilton	Min. annual temp.	quadratic		0.0292661	-8.58536	0.0106474	236
NAVPRAE	Navicula praeterita	Population	linear	0.176209			0.00502676	252		ACYNORM	Actinocyclus normanii (Juhl.-Dannf.) Hust. (?)	Inorganic N deposition	quadratic		0.0552826	7.42572	0.0106701	122
CYMDELI	Delicata delicatula (Kütz.) Krammer	New mines	linear	0.175488			0.00503448	254		MARMART	Martyana martyii	Nitrate deposition	linear	-0.23035			0.0106945	122
AMAOVAL	Amphora ovalis (Kutz.) Kutz.	Mining	linear	0.175438			0.00504721	254		SURBREVK	Surirella brebissonii var. kuetzingii	Max. annual ice extent	linear	0.221453			0.0107148	132
AMAVENEC	Halamphora oligotraphenta (Lange-Bert) Levkov	Mining	linear	0.175376			0.005063	254		NAVREIT	Navicula reichardtiana	Water level	linear	-0.163395			0.0107382	243
NAVSEMIU	Sellaphora seminulum (Grunow) D.G.Mann	Agriculture	linear	0.176954			0.00510429	249		STENIAG	Stephanodiscus niagarae Ehr.	Inorganic N deposition	linear	0.230095			0.0107838	122
CYMELLI	Cymatopleura elliptica (Breb. & Godey) W. Sm.	Population	quadratic		0.0328675	9.88467e+06	0.00516911	252		FRAVAUC	Fragilaria vaucheriae (Kutz.) Peters.	Ammonium deposition	quadratic		0.0547623	0.811914	0.0110529	122
CYSDUBI	Cyclostephanos dubius (Fricke) Round	Population	quadratic		0.0327026	3.43639e+06	0.00528471	252		NAVVIRIC	Navicula viridulacalcis	Min. annual temp.	linear	0.165018			0.0111159	236
STESP10	Stephanodiscus sp. #10 in house taxon	Mining	linear	0.174183			0.00537531	254		KARCLEVC	Karayevia clevei var clevei	Min. annual temp.	linear	0.164914			0.0111679	236
AMASP	Amphora sp.	Mining	linear	0.173518			0.0055568	254		GYRATTE	Gyrosigma attenuatum (Kutz.) Rabh.	Max. annual ice extent	linear	0.220224			0.0111695	132
FRACROT	Fragilaria crotonensis Kitton	New mines	linear	-0.17343			0.00558114	254		NAVCOCC	Cavinula cocconeiformis (Gregory ex Grev.) D.G.Mann & A.J.Stickle	Water level	linear	0.162416			0.0112249	243
ACHLAPPN	Eucocconeis lapponica var. ninckei (Guermeur & Manguin) Edlund	Population	quadratic		0.0321571	52.2301	0.00568567	252		STESP10	Stephanodiscus sp. #10 in house taxon	Ammonium deposition	linear	0.228224			0.0114607	122
ACHLAPPN	Eucocconeis lapponica var. ninckei (Guermeur & Manguin) Edlund	Mining	linear	0.172779			0.00576493	254		NITPALEA	Nitzschia palea (Kutz.) W. Sm.	Nitrate deposition	linear	-0.22779			0.0116229	122
ACHSP	Achnanthes sp.	Mining	quadratic		0.0317251	19.4996	0.00583014	254		STENIAG	Stephanodiscus niagarae Ehr.	Nitrate deposition	linear	0.227614			0.0116894	122
COCPLACE	Cocconeis placentula var. euglypta (Ehr.) Cl.	Agriculture	quadratic		0.0323205	8.39874e+06	0.00584834	249		GOMSP	Gomphonema sp.	Min. annual temp.	linear	-0.163316			0.0119886	236
PRAMI1U	Pseudostaurosira microstriata var. 1 UMD	Agriculture	quadratic		0.0322235	7.71863e+06	0.00592391	249		SYNDELI	Ulnaria delicatissima (W.Sm.) Aboal & P.C.Silva	Nitrate deposition	linear	-0.22664			0.0120626	122
NAVCONT	Navicula contenta	New mines	linear	0.172227			0.00592499	254		PRABREV	Pseudostaurosira brevistriata	Min. annual temp.	quadratic		0.0282303	-8.3876	0.0121137	236
ACHSP	Achnanthes sp.	Forestry	quadratic		0.0316867	1.03592e+07	0.00595708	253		SURMINU	Surirella minuta	Max. annual ice extent	linear	0.216853			0.0125054	132
SURMINU	Surirella minuta	Mining	quadratic		0.0314096	0	0.00608355	254		FRAPINNI	Staurosirella pinnata var. intercedens (Grunow) Hamilton	Min. annual temp.	quadratic		0.0279716	-8.12403	0.0125099	236
CYMMINUL	Encyonema latens (Krasske) D.G.Mann	Agriculture	linear	-0.173102			0.00617279	249		NITDRAV	Nitzschia draveillensis	Water level	linear	-0.159468			0.0128106	243
NAVMINI	Navicula minima Grun.	New mines	quadratic		0.0312527	4.87244	0.00621362	254		NITANGA	Tryblionella angustatula (Lange-Bert.) Cantonati & Lange-Bert.	Water level	quadratic		0.0269259	-0.967846	0.0129303	243
CYC1JCU	Cyclotella sp. 1 JCU	Population	linear	0.17156			0.00633045	252		FRAPINN	Staurosirella pinnata (Ehrenb.) D.M.Williams & Round	Water level	quadratic		0.0268303	-3.236	0.0130891	243
ANOSP	Anomoeoneis sp.	Forestry	linear	0.171076			0.00637592	253		NAVREIN	Navicula reinhardtii Grun.	Min. annual temp.	linear	-0.161275			0.0131138	236
SYNDELI	Ulnaria delicatissima (W.Sm.) Aboal & P.C.Silva	Mining	linear	0.170368			0.00649359	254		TABSP	Tabellaria sp.	Min. annual temp.	linear	-0.161158			0.0131809	236
ACHDIDY	Achnanthes didyma	New mines	linear	0.170362			0.00649551	254		SYNRADI	Fragilaria radians (Kütz.) D.M.Williams & Round	Ammonium deposition	linear	-0.223733			0.0132395	122
CYCANTI	Lindavia antiqua (W.Sm.) Nakov, Guillory, M.L.Julius, E.C.Ther. & A.J.Alverson	New mines	linear	0.170362			0.00649551	254		ACHSUCH	Karayevia suchlandtii (Hust.) Bukht.	Ammonium deposition	linear	-0.22365			0.0132748	122
EUNCPRA	Eunotia cf. praerupta	New mines	linear	0.170362			0.00649551	254		ROPGIBB	Rhopalodia gibba	Min. annual temp.	linear	-0.160888			0.0133373	236
NAVCSUT	Navicula cf. submolesta	New mines	linear	0.170362			0.00649551	254		STE10JCU	Stephanodiscus sp. 10 JCU	Min. annual temp.	linear	0.160819			0.0133775	236
NAVDETE	Navicula detenta Hust.	New mines	linear	0.170362			0.00649551	254		SRA2JCU	Staurosira sp. 2 JCU	Ammonium deposition	linear	0.223388			0.0133855	122
NITSINUT	Nitzschia sinuata var. tabellaria (Grun.) Grun.	New mines	linear	0.170362			0.00649551	254		CYMCYMB	Cymbella cymbiformis Ag.	Min. annual temp.	linear	-0.160738			0.0134249	236
NAVMINU	Adlafia minuscula (Grunow) Lange-Bert.	New mines	linear	0.16995			0.00662802	254		SURVISU	Surirella visurgis	Water level	linear	-0.158014			0.0136632	243
STEHAMEJ	Stephanodiscus hantzschii_medius JCU	Population	linear	0.170494			0.00666882	252		NITDRAV	Nitzschia draveillensis	Min. annual temp.	linear	0.160294			0.0136871	236
CYMSP	Cymbella sp.	Forestry	linear	0.169954			0.00673563	253		SYNAMPHA	Fragilaria austriaca (Grunow) Lange-Bert.	Nitrate deposition	linear	-0.222558			0.0137429	122
AMACOFF	Halamphora coffeaeformis (C.Agardh) Levkov	Population	linear	0.170262			0.00674449	252		AULISLAG	Aulacoseira islandica gamma	Water level	linear	-0.157678			0.0138669	243
DIPPSEU	Diploneis pseudovalis Hust.	Forestry	linear	-0.169881			0.00675962	253		SYNDELI	Ulnaria delicatissima (W.Sm.) Aboal & P.C.Silva	Inorganic N deposition	linear	-0.222235			0.0138843	122
SYNOSTE	Synedra ostenfeldii (Krieg.) A. Cl.	Mining	quadratic		0.0303725	20.1962	0.0069956	254		GOMOLIV	Gomphonema olivaceum (Lyngb.) Kutz.	Min. annual temp.	linear	-0.159735			0.0140236	236
AULSUBA	Aulacoseira subarctica (O. Mull.) Haworth	Population	linear	0.169455			0.00701434	252		PRAMI1U	Pseudostaurosira microstriata var. 1 UMD	Water level	quadratic		0.0262072	2.7395	0.014173	243
NAVSCUT	Cavinula scutelloides (W.Sm.) Lange-Bert.	Population	linear	0.169335			0.00705518	252		ACHLAEV	Achnanthes laevis	Water level	linear	-0.15697			0.0143053	243
NAVSCUT	Cavinula scutelloides (W.Sm.) Lange-Bert.	Agriculture	linear	0.170332			0.0070602	249		CYMCIST	Cymbella neocistula Krammer	Cl deposition	linear	-0.221285			0.014307	122
SLLPIN2J	Staurosirella pinnata var. 2 JCU	Population	linear	0.169199			0.00710171	252		SYNFILIE	Synedra filiformis var. exilis A. Cl.	Water level	quadratic		0.0261197	0.344488	0.0143321	243
CYCCOMAF	Cyclotella comta var. affinis	Population	quadratic		0.0303333	52.2301	0.00725612	252		NAVJCU7	Navicula sp. 7 JCU	Water level	linear	-0.15674			0.0144505	243
NITAMPH	Nitzschia amphibia Grun.	Forestry	quadratic		0.030136	7.36946e+06	0.00733484	253		COCPLACE	Cocconeis placentula var. euglypta (Ehr.) Cl.	Ammonium deposition	linear	0.220796			0.0145293	122
CYCCOME1	Lindavia laurentiana Alexson, Wellard Kelly, Estepp & Reavie	Population	quadratic		0.0302321	5.71652e+06	0.0073548	252		NAVCOST	Hippodonta costulata (Grunow) Lange-Bert, Metzeltin & Witkowski	Min. annual temp.	linear	0.158452			0.0148228	236
PRABREV	Pseudostaurosira brevistriata	Population	quadratic		0.0302293	3.32269e+06	0.00735748	252		STEPAR1J	Stephanodiscus parvus var. 1 JCU	Cl deposition	quadratic		0.0503079	1.46976	0.014923	122
ACHCLEVR	Karayevia clevei var. rostrata (Hust.) Bukht.	Population	quadratic		0.0301933	52.2301	0.00739293	252		NAVCRYP	Navicula cryptocephala Kutz.	Cl deposition	linear	-0.219316			0.0152193	122
CYCBODA	Lindavia bodanica	New mines	linear	0.167374			0.00751265	254		NAVCINC	Navicula cincta (Ehr.) Ralfs	Water level	linear	0.155438			0.0152956	243
GOMSP	Gomphonema sp.	Forestry	quadratic		0.0299079	9.66132e+06	0.0075623	253		CYCOPER	Cyclotella distinguenda Hust.	Nitrate deposition	linear	-0.219124			0.0153113	122
COCDIMI	Cocconeis neodiminuta Krammer	Mining	linear	0.165988			0.00803054	254		NAVCRYPT	Navicula cryptotenella	Cl deposition	linear	-0.218767			0.0154826	122
FRACAPU	Fragilaria capucina Desm.	Agriculture	quadratic		0.0298607	7.62515e+06	0.00809343	249		NITKUETO	Nitzschia pumila	Inorganic N deposition	linear	-0.216421			0.0166528	122
STPMNCP	Stephanodiscus minutulus with off-center process	Agriculture	linear	0.166936			0.00830288	249		STE10JCU	Stephanodiscus sp. 10 JCU	Cl deposition	linear	0.21603			0.0168547	122
FRACAPUM	Fragilaria mesolepta Rabenh.	Mining	quadratic		0.0290142	0	0.00839628	254		ADLJCU1	Adlafia sp. 1 JCU	Water level	linear	-0.152958			0.0170258	243
CSPCDUB	Cyclostephanos cf. dubius	Agriculture	linear	-0.166695			0.00839819	249		NAVJCU11	Navicula sp. 11 JCU	Water level	linear	-0.152958			0.0170258	243
FRAPINNI	Staurosirella pinnata var. intercedens (Grunow) Hamilton	Population	quadratic		0.0291874	3.16801e+06	0.00845371	252		PRAZE1J	Pseudostaurosira zeilleri var. 1 JCU	Water level	linear	-0.152958			0.0170258	243
NAVRADI	Navicula radiosa Kutz.	Forestry	quadratic		0.0289595	9.28824e+06	0.00858516	253		SLLPIVL	Staurosirella pinnata var. lancettula	Water level	linear	-0.152958			0.0170258	243
ACHLEVA	Psammothidium levanderi (Hust.) Bukht. & Round	Agriculture	linear	-0.16612			0.00862898	249		STEHANTH	Stephanodiscus hantzschii Grunow	Nitrate deposition	quadratic		0.0483111	16.9307	0.017057	122
NAVLENZ	Navicula lenzii	Mining	linear	0.164202			0.00874495	254		ACHSP	Achnanthes sp.	Ammonium deposition	linear	-0.215125			0.0173312	122
FRALEPT	Staurosirella leptostauron (Ehrenb.) D.M.Williams & Round	Mining	quadratic		0.0285733	19.0884	0.00890776	254		SURMINU	Surirella minuta	Inorganic N deposition	quadratic		0.0479947	6.95677	0.0174212	122
CYMCIST	Cymbella neocistula Krammer	Forestry	quadratic		0.028668	9.52172e+06	0.00892612	253		MAR4JCU	Martyana sp. 4 JCU	Min. annual temp.	linear	0.154531			0.017519	236
CYMMINU	Encyonema minutum (Hilse) D.G.Mann	Forestry	quadratic		0.0285365	8.16711e+06	0.00908421	253		BRANEOX	Brachysira neoexilis	Min. annual temp.	linear	0.154502			0.0175403	236
AMAOVAL	Amphora ovalis (Kutz.) Kutz.	Agriculture	linear	-0.164948			0.00911746	249		CYSTHOL	Cyclostephanos tholiformis Stoerm. Hak. & Ther.	Max. annual ice extent	linear	0.206263			0.0176531	132
NAVEXIG	Placoneis exigua (W.Greg.) Mereschk.	Mining	linear	0.163192			0.00917372	254		CYCOPERU	Cyclotella distinguenda var. unipunctata (Hust.) Håk. & J.R.Carter	Cl deposition	quadratic		0.0475696	1.3306	0.0179224	122
NITCDES	Nitzschia cf. desertorum	Mining	linear	0.163192			0.00917372	254		AMAPERP	Halamphora perpusilla (Grunow) Q-M.Wang & Kociolek	Cl deposition	linear	-0.213853			0.0180203	122
PLACJOU	Planothidium cf. joursacense	Forestry	linear	0.163498			0.0091802	253		NAVSEMIU	Sellaphora seminulum (Grunow) D.G.Mann	Max. annual ice extent	linear	0.204686			0.0185586	132
ACHGRAC	Achnanthes gracillima	Agriculture	linear	-0.164748			0.0092029	249		NAVCRYPT	Navicula cryptotenella	Ammonium deposition	linear	-0.21281			0.0186031	122
CYMCIST	Cymbella neocistula Krammer	Mining	linear	0.162999			0.00925782	254		ACHLANC	Planothidium lanceolatum (Bréb. ex Kütz.) Lange-Bert.	Inorganic N deposition	linear	-0.21255			0.018751	122
CSPCDUB	Cyclostephanos cf. dubius	Mining	linear	0.162388			0.0095282	254		AULISLAB	Aulacoseira islandica beta	Min. annual temp.	linear	0.152878			0.0187773	236
KARCLEV	Karayevia clevei	Agriculture	linear	0.163741			0.00964559	249		GYRATTE	Gyrosigma attenuatum (Kutz.) Rabh.	Cl deposition	linear	0.212314			0.0188856	122
CYCSP	Cyclotella sp.	Population	linear	0.162672			0.00968864	252		UNIPENN	Unidentified Pennales	Cl deposition	quadratic		0.0467769	1.3306	0.0188947	122
EUNSP	Eunotia sp.	Population	linear	-0.162655			0.0096962	252		FRACONSV	Staurosira construens var. venter (Ehrenb.) Hamilton	Water level	quadratic		0.0238853	2.7395	0.019047	243
UNIPENN	Unidentified Pennales	Population	linear	0.162594			0.00972395	252		RHOABBR	Rhoicosphenia abbreviata	Ammonium deposition	linear	0.211947			0.0190972	122
CYCCOME1	Lindavia laurentiana Alexson, Wellard Kelly, Estepp & Reavie	Agriculture	quadratic		0.0284126	4.96378e+06	0.00979194	249		CYCATOMF	Cyclotella atomus fine form	Water level	quadratic		0.0238508	-0.283245	0.0191308	243
FRALEPT	Staurosirella leptostauron (Ehrenb.) D.M.Williams & Round	Agriculture	quadratic		0.0282868	1.71306e+07	0.00995512	249		FRABREV	Pseudostaurosira brevistriata (Grunow) D.M.Williams & Round	Ammonium deposition	linear	0.211546			0.0193308	122
FRACONS	Staurosira construens Ehrenb.	Population	linear	-0.16184			0.0100719	252		NITPALEA	Nitzschia palea (Kutz.) W. Sm.	Inorganic N deposition	linear	-0.211424			0.0194023	122
UNICENT	Unidentified Centrales	New mines	linear	-0.161192			0.0100774	254		UNICENT	Unidentified Centrales	Cl deposition	quadratic		0.0463392	1.42104	0.0194531	122
CYCATOMF	Cyclotella atomus fine form	Mining	linear	0.161128			0.0101077	254		PRO1	Pseudostaurosiropsis sp. 1	Cl deposition	linear	-0.211225			0.0195199	122
BRAVITR	Brachysira vitrea	Agriculture	linear	-0.162619			0.0101611	249		CYSDUBI	Cyclostephanos dubius (Fricke) Round	Inorganic N deposition	quadratic		0.0460969	6.36905	0.0197691	122
DIPPSEU	Diploneis pseudovalis Hust.	Mining	quadratic		0.0275108	0	0.0102696	254		DENKUET	Denticula kuetzingii	Water level	linear	-0.149412			0.0197962	243
NITLISU	Nitzschia linearis var. subtilis	Forestry	linear	0.161095			0.0102738	253		CYCCOMAF	Cyclotella comta var. affinis	Inorganic N deposition	linear	-0.210682			0.0198428	122
GYRSP	Gyrosigma sp.	Agriculture	linear	-0.162356			0.010285	249		CYCPSEU	Discostella pseudostelligera (Hust.) Houk & Klee	Nitrate deposition	linear	0.210573			0.0199076	122
NAVCAPI	Hippodonta capitata (Grunow) Lange-Bert, Metzeltin & Witkowski	Population	linear	-0.161062			0.010443	252		CYCCOMAF	Cyclotella comta var. affinis	Nitrate deposition	linear	-0.210222			0.0201197	122
ACHCLEVR	Karayevia clevei var. rostrata (Hust.) Bukht.	Mining	quadratic		0.0272788	16.1985	0.0105933	254		CYSINVI	Cyclostephanos invisitatus (Hohn & Hellerman) Ther. Stoer. Hak. 198	Max. annual ice extent	linear	0.202014			0.0201851	132
AMAVENEC	Halamphora oligotraphenta (Lange-Bert) Levkov	New mines	linear	0.159978			0.0106638	254		CYMCIST	Cymbella neocistula Krammer	Nitrate deposition	linear	-0.210042			0.0202288	122
ENPMICR	Encyonopsis microcephala	Forestry	quadratic		0.0273064	1.97842e+07	0.0107034	253		COCPLACL	Cocconeis placentula var. lineata (Ehr.) V.H.	Min. annual temp.	linear	0.150965			0.0203314	236
FRAPINN	Staurosirella pinnata (Ehrenb.) D.M.Williams & Round	Forestry	linear	-0.159999			0.0108102	253		FRALAPP	Staurosirella lapponica (Gronow) D.M.Williams & Round	Min. annual temp.	quadratic		0.0240277	-8.39231	0.020389	236
NITSP	Nitzschia sp.	Forestry	quadratic		0.0272313	1.16147e+07	0.010811	253		THA1JCU	Thalassiosira sp. 1 JCU	Min. annual temp.	linear	0.150373			0.0208351	236
NITRECT	Nitzschia recta Hantz.	Mining	linear	-0.159585			0.0108602	254		STEBIND	Stephanodiscus binderanus (Kutz.) Krieg.	Inorganic N deposition	linear	0.208792			0.0210026	122
GOMSP	Gomphonema sp.	Agriculture	quadratic		0.0276177	1.71306e+07	0.0108688	249		SYNULNAB	Ulnaria biceps (Kütz) Compère	Inorganic N deposition	linear	-0.208429			0.0212316	122
PINSP	Pinnularia sp.	Population	linear	-0.160122			0.0109071	252		NAVTRIP	Navicula tripunctata (O.F. Mull.) Bory	Min. annual temp.	linear	0.149898			0.0212465	236
GYRATTE	Gyrosigma attenuatum (Kutz.) Rabh.	Agriculture	linear	0.161026			0.0109345	249		CYCOPER	Cyclotella distinguenda Hust.	Inorganic N deposition	linear	-0.208387			0.0212584	122
GYRATTE	Gyrosigma attenuatum (Kutz.) Rabh.	Mining	quadratic		0.026973	0	0.0110351	254		STE10MIN	Stephanodiscus sp. #10/minutulus	Ammonium deposition	linear	0.207925			0.0215538	122
SURANGU	Surirella angusta Kutz.	Population	quadratic		0.0270224	4.87581e+06	0.0112713	252		NAVANTO	Navicula antonii	Min. annual temp.	linear	0.149333			0.0217448	236
EUNINCI	Eunotia incisa W. Sm.	Mining	linear	0.158243			0.0115542	254		UNIPENN	Unidentified Pennales	Ammonium deposition	quadratic		0.0446371	4.11407	0.021781	122
CYSTHOL	Cyclostephanos tholiformis Stoerm. Hak. & Ther.	Mining	linear	-0.158145			0.0116065	254		CYMTRIA	Encyonema triangulum (Ehrenb.) Kütz.	Cl deposition	linear	-0.207141			0.022063	122
NITRECT	Nitzschia recta Hantz.	Forestry	linear	-0.158368			0.0116538	253		SYNAMPHA	Fragilaria austriaca (Grunow) Lange-Bert.	Cl deposition	linear	-0.206979			0.0221692	122
NITCREC	Nitzschia cf. recta	Agriculture	linear	-0.159488			0.0117297	249		SLLANSA	Staurosirella ansata	Water level	linear	-0.146359			0.0224866	243
CYSCOST	Cyclostephanos costatilimbus (Kobayasi & Kobayashi) Stoermer, Hakanss	Population	linear	0.158504			0.0117485	252		FRAPINNI	Staurosirella pinnata var. intercedens (Grunow) Hamilton	Cl deposition	linear	-0.206372			0.0225722	122
ACHFLEX	Eucocconeis flexella (Kütz.) F.Meister	Mining	linear	0.157527			0.0119405	254		SIMDELOG	Simonsenia delognei	Min. annual temp.	linear	0.148237			0.0227406	236
KARCLEVC	Karayevia clevei var clevei	Mining	linear	-0.156491			0.0125192	254		STESP51	Stephanodiscus sp. #51	Nitrate deposition	linear	0.206025			0.0228059	122
NITDISS	Nitzschia dissipata (Kutz.) Grun.	Forestry	quadratic		0.026011	8.16711e+06	0.0127159	253		SKESUBS	Skeletonema subsalsum	Max. annual ice extent	linear	0.197989			0.0228663	132
CSPDUB1	Cyclostephanos dubius var. 1	Population	linear	0.156588			0.0128186	252		CYCPSEU	Discostella pseudostelligera (Hust.) Houk & Klee	Max. annual ice extent	linear	-0.197883			0.0229408	132
STEPARV	Stephanodiscus parvus Stoerm. & Hak.	New mines	linear	-0.155875			0.0128752	254		CYMSOLEA	Cymatopleura solea var. apiculata (W. Sm.) Ralfs	Ammonium deposition	linear	0.205747			0.0229938	122
NAVPSEUS	Cavinula pseudoscutiformis (Hust.) D.G.Mann & Stickle	Forestry	linear	0.156074			0.0129382	253		SLLPIN2J	Staurosirella pinnata var. 2 JCU	Ammonium deposition	linear	0.205747			0.0229938	122
NAVANTO	Navicula antonii	Population	linear	0.156043			0.0131384	252		CYCATOM1	Cyclotella atomus var. 1	Ammonium deposition	linear	0.205747			0.0229938	122
NAVPSEUS	Cavinula pseudoscutiformis (Hust.) D.G.Mann & Stickle	Population	linear	-0.15598			0.0131753	252		AULISLAA	Aulacoseira islandica alpha	Ammonium deposition	quadratic		0.0436275	3.9947	0.0232868	122
PRAMIELU	Pseudostaurosira microstriata/elliptica UMD	Agriculture	quadratic		0.0261037	7.71863e+06	0.0132519	249		NITPALEA	Nitzschia palea (Kutz.) W. Sm.	Min. annual temp.	linear	-0.147645			0.0232942	236
SURBREVK	Surirella brebissonii var. kuetzingii	Agriculture	linear	0.156426			0.0134671	249		STE7JCU	Stephanodiscus sp. 7 JCU	Ammonium deposition	linear	0.205058			0.023466	122
SYNAMPHA	Fragilaria austriaca (Grunow) Lange-Bert.	Mining	linear	0.154773			0.0135337	254		STE10JCU	Stephanodiscus sp. 10 JCU	Inorganic N deposition	linear	0.204986			0.0235158	122
NAVMUTI	Luticola mutica (Kütz.) D.G.Mann	New mines	linear	0.154089			0.0139571	254		SYNNANA	Synedra nana Meister	Inorganic N deposition	linear	-0.204855			0.0236067	122
ACHMINVJ	Achnanthes minutissima var. jackii	Forestry	linear	0.154232			0.0140583	253		ACHFLEX	Eucocconeis flexella (Kütz.) F.Meister	Ammonium deposition	linear	-0.204665			0.0237397	122
NAVAUST	Navicula austrocollegarum	Forestry	linear	0.154232			0.0140583	253		FRACONSP	Staurosira construens var. pumila (Grunow) Kingston	Nitrate deposition	linear	-0.203906			0.0242746	122
PSTJCU1	Punctastriata sp. 1 JCU	Forestry	linear	0.154232			0.0140583	253		SRACONVP	Staurosira construens var. pumila	Water level	linear	-0.144384			0.0243905	243
ACHLINE	Rossithidium linearis (W.Sm.) Round & Bukht.	New mines	quadratic		0.0251358	4.87244	0.0140989	254		SYNULNAB	Ulnaria biceps (Kütz) Compère	Cl deposition	linear	-0.20367			0.0244431	122
CYCACO1J	Cyclotella aff. comensis var. 1 JCU	Forestry	linear	0.153782			0.0143446	253		ACHLANVF	Achnanthes lanceolata var. frequentissima	Ammonium deposition	linear	0.203503			0.0245628	122
DIAANCE	Odontidium anceps (Ehrenb.) Ralfs	Forestry	quadratic		0.0250313	1.07171e+07	0.0144809	253		COCPLACR	Cocconeis placentula var. rouxii (Herib. & Brun.)	Ammonium deposition	linear	0.203503			0.0245628	122
ACHLINEC	Achnanthidium biasolettianum (Grunow) Bukht.	Agriculture	linear	-0.15471			0.0145364	249		MELAUXOS	Melosira sp. with auxospore	Ammonium deposition	linear	0.203503			0.0245628	122
NAVCRYPT	Navicula cryptotenella	Forestry	linear	0.153363			0.0146153	253		NAVCATE	Navicula caterva	Ammonium deposition	linear	0.203503			0.0245628	122
DIATENUE	Diatoma tenuis C.Agardh	Agriculture	quadratic		0.0251335	5.02471e+06	0.0150421	249		ACHAMOE	Karayevia amoena (Hust.) Bukht.	Min. annual temp.	linear	-0.146317			0.0245802	236
NAVSEMIU	Sellaphora seminulum (Grunow) D.G.Mann	Forestry	linear	-0.15206			0.0154872	253		STESP10	Stephanodiscus sp. #10 in house taxon	Nitrate deposition	quadratic		0.0427918	17.8999	0.0246091	122
DIATENUE	Diatoma tenuis C.Agardh	Mining	linear	-0.151442			0.0157081	254		CYCOPERU	Cyclotella distinguenda var. unipunctata (Hust.) Håk. & J.R.Carter	Inorganic N deposition	linear	0.202683			0.025159	122
NITGRACS	Nitzschia gracilis Hantz.	Forestry	quadratic		0.0240885	8.16711e+06	0.0164067	253		CYMCIST	Cymbella neocistula Krammer	Inorganic N deposition	linear	-0.202669			0.0251694	122
REISINU	Reimeria sinuata	Population	linear	-0.15092			0.0165018	252		CYCSTRI	Cyclotella striata (Kutz.) Grun.	Cl deposition	linear	0.202523			0.0252765	122
PRO1	Pseudostaurosiropsis sp. 1	Mining	quadratic		0.0239073	13.747	0.0166	254		NAVHALO	Navicula halophila	Min. annual temp.	linear	-0.145197			0.0257107	236
CYCTRIP	Lindavia tripartita (Pant.) Nakov, Guillory, M.L.Julius, E.C.Ther. & A.J.Alverson	Forestry	quadratic		0.0239773	1.97842e+07	0.0166498	253		SYNFILI	Synedra filiformis Grun.	Water level	quadratic		0.0214837	0.241688	0.02582	243
NAVHALO	Navicula halophila	Agriculture	linear	-0.151442			0.0167795	249		NITKUETO	Nitzschia pumila	Cl deposition	linear	-0.20168			0.0259048	122
DIP1JCU	Diploneis sp. 1 JCU	Population	linear	0.149812			0.0173211	252		ACHCLEV	Karayevia clevei (Grunow) Bukht.	Water level	quadratic		0.0214366	0.176071	0.0259744	243
STUASP	Stauroneis sp.	Mining	linear	0.149124			0.0173954	254		STEHANTH	Stephanodiscus hantzschii Grunow	Inorganic N deposition	quadratic		0.0418598	6.95677	0.0261695	122
ACHLINE	Rossithidium linearis (W.Sm.) Round & Bukht.	Mining	linear	0.149076			0.0174321	254		NAVCRYOI	Navicula cryptotenelloides	Min. annual temp.	linear	0.144743			0.0261826	236
GYRSP	Gyrosigma sp.	Mining	linear	0.148895			0.0175705	254		NITLIEB	Nitzschia liebetruthii	Min. annual temp.	linear	0.144657			0.0262726	236
ACHAMOE	Karayevia amoena (Hust.) Bukht.	Agriculture	linear	-0.150279			0.0176482	249		STEALP1	Stephanodiscus alpinus Type I	Max. annual ice extent	quadratic		0.0386568	0.680459	0.0264148	132
NITDISSM	Nitzschia dissipata var. media (Hantz.) Grun.	Forestry	linear	0.149072			0.0176602	253		ACHLINE	Rossithidium linearis (W.Sm.) Round & Bukht.	Min. annual temp.	linear	-0.144284			0.0266659	236
CYCRADI	Cyclotella radiosa	Forestry	linear	0.149061			0.0176684	253		PRAELLI	Pseudostaurosira elliptica	Cl deposition	linear	-0.200589			0.0267368	122
NITLIEB	Nitzschia liebetruthii	Agriculture	quadratic		0.0238639	6.88215e+06	0.0177484	249		COCPLACE	Cocconeis placentula var. euglypta (Ehr.) Cl.	Inorganic N deposition	linear	0.200336			0.0269331	122
PRABREV	Pseudostaurosira brevistriata	Forestry	quadratic		0.0234114	7.36946e+06	0.0179432	253		STECMIN	Stephanodiscus cf. minutulus	Nitrate deposition	linear	0.200241			0.0270075	122
FRACONSP	Staurosira construens var. pumila (Grunow) Kingston	Population	linear	-0.148647			0.0182207	252		SURANGU	Surirella angusta Kutz.	Inorganic N deposition	linear	0.200211			0.0270305	122
FRAINTEF	Fragilaria intermedia var. fallax (Grun.) Stoerm. & Yang	Mining	quadratic		0.0230978	13.747	0.018482	254		NITSUBA	Nitzschia subacicularis Hust.	Min. annual temp.	linear	0.143855			0.0271246	236
NITSP	Nitzschia sp.	Population	linear	-0.148261			0.0185275	252		NAVCRYP	Navicula cryptocephala Kutz.	Nitrate deposition	linear	-0.199657			0.0274657	122
CYCCOMES	Lindavia comensis (Grunow) Nakov, Guillory, M.L.Julius, E.C.Ther. & A.J.Alverson	Mining	quadratic		0.023041	15.4927	0.0186216	254		GOMANGU	Gomphonema angustatum (Kutz.) Rabh.	Min. annual temp.	linear	-0.143088			0.0279627	236
ACHINCP	Achnanthes inconspicua	Mining	linear	0.147531			0.018645	254		DIPSPE	Diploneis sp.	Min. annual temp.	linear	-0.143046			0.0280096	236
CYCRADIJ	Cyclotella aff. radiosa JCU	Mining	quadratic		0.0229389	38.8475	0.0188754	254		NITPALEC	Nitzschia paleacea Grun.	Water level	quadratic		0.0208255	-3.236	0.0280582	243
NAVCONT	Navicula contenta	Agriculture	linear	-0.148691			0.0188963	249		AMAAEQU	Amphora aequalis	Min. annual temp.	linear	0.142967			0.0280964	236
CYCCOMRC	Lindavia delicatula (Hust.) Nakov, Guillory, M.L.Julius, E.C.Ther. & A.J.Alverson	New mines	linear	-0.147208			0.0189083	254		STEPAR1J	Stephanodiscus parvus var. 1 JCU	Nitrate deposition	quadratic		0.0406591	17.4174	0.0283217	122
NAVCRYP	Navicula cryptocephala Kutz.	Population	linear	-0.147769			0.018925	252		BRANEOX	Brachysira neoexilis	Water level	linear	-0.140577			0.0284535	243
NAVLENZ	Navicula lenzii	New mines	linear	0.147061			0.0190287	254		AMANEGL	Amphora neglecta Stoerm. & Yang	Inorganic N deposition	linear	-0.198233			0.0286122	122
NAVCART	Navicula capitatoradiata	Mining	linear	0.146778			0.019263	254		CYCCOME1	Lindavia laurentiana Alexson, Wellard Kelly, Estepp & Reavie	Max. annual ice extent	linear	-0.189674			0.029386	132
AMAOVAL	Amphora ovalis (Kutz.) Kutz.	Population	linear	-0.147021			0.0195439	252		SLLMI2U	Staurosirella minuta var. 2 UMD	Water level	linear	-0.139442			0.029772	243
EPISPX	Epithemia sp.	Population	linear	-0.146725			0.019794	252		FRALEPT	Staurosirella leptostauron (Ehrenb.) D.M.Williams & Round	Water level	linear	0.139347			0.0298854	243
NITSALI	Nitzschia salinarum	Agriculture	linear	0.147524			0.0198627	249		DIATENU	Diatoma tenuis C.Agardh	Nitrate deposition	quadratic		0.0397897	17.4174	0.0299858	122
AULAMBI	Aulacoseira ambigua (Grun.) Simonsen	Population	linear	0.146609			0.0198928	252		RHIERIE	Urosolenia eriensis (H.L.Sm.) Round & R.M.Crawford	Water level	linear	0.13926			0.029989	243
SURANGU	Surirella angusta Kutz.	Forestry	quadratic		0.0226297	7.01515e+06	0.0198936	253		COCDIMI	Cocconeis neodiminuta Krammer	Inorganic N deposition	linear	-0.196373			0.0301711	122
NAVCRYOI	Navicula cryptotenelloides	Agriculture	linear	0.147425			0.0199469	249		SLLPIN12J	Staurosirella pinnata var. 12 JCU	Max. annual ice extent	linear	0.188421			0.0304938	132
NITPALEA	Nitzschia palea (Kutz.) W. Sm.	New mines	linear	0.145683			0.0201926	254		NITANGU	Tryblionella angustata W.Sm.	Min. annual temp.	linear	0.140839			0.0305479	236
FRALAPP	Staurosirella lapponica (Gronow) D.M.Williams & Round	Forestry	linear	-0.145682			0.020443	253		FRACONS	Staurosira construens Ehrenb.	Ammonium deposition	linear	-0.195848			0.0306243	122
THALACU	Thalassiosira lacustris	Agriculture	linear	0.146783			0.0204981	249		CYMCIST	Cymbella neocistula Krammer	Max. annual ice extent	linear	-0.187974			0.0308975	132
NITDISS	Nitzschia dissipata (Kutz.) Grun.	Agriculture	linear	0.14627			0.0209482	249		PRAMI1U	Pseudostaurosira microstriata var. 1 UMD	Cl deposition	linear	-0.195303			0.0311	122
CYCTRIP	Lindavia tripartita (Pant.) Nakov, Guillory, M.L.Julius, E.C.Ther. & A.J.Alverson	Population	linear	-0.145155			0.0211647	252		AULSUBA	Aulacoseira subarctica (O. Mull.) Haworth	Cl deposition	linear	0.195126			0.0312563	122
RHIGRAC	Rhizosolenia gracilis	Mining	linear	0.144231			0.0214845	254		STEALPI	Stephanodiscus alpinus Hust.	Water level	linear	0.137992			0.0315324	243
COCNEOT	Cocconeis neothumensis	Mining	linear	-0.144025			0.0216739	254		DISSTEL	Discostella stelligera	Min. annual temp.	linear	-0.139852			0.0317453	236
CYCMENE	Cyclotella meneghiniana Kutz.	Mining	quadratic		0.0218755	15.4927	0.0217282	254		AMANEGL	Amphora neglecta Stoerm. & Yang	Nitrate deposition	linear	-0.194485			0.0318262	122
PRAELLI	Pseudostaurosira elliptica	Mining	linear	-0.143747			0.0219309	254		COCDISC	Cocconeis disculus (Schum.) Cl.	Nitrate deposition	linear	0.194419			0.0318861	122
ACHCALC	Gliwiczia calcar (Cleve) Kulikovskiy, Lange-Bert. & Witkowski	New mines	linear	0.143622			0.0220478	254		FRACAPR	Fragilaria capucina var. rumpens	Nitrate deposition	linear	-0.194239			0.0320475	122
SURBREVK	Surirella brebissonii var. kuetzingii	Forestry	quadratic		0.0218066	1.97842e+07	0.0221728	253		AMAPERP	Halamphora perpusilla (Grunow) Q-M.Wang & Kociolek	Ammonium deposition	linear	-0.193684			0.0325517	122
ACMROSE	Achnanthidium rosenstockii	Agriculture	linear	0.144896			0.0221956	249		ACMEXIL	Achnanthidium exile	Water level	linear	-0.13673			0.0331363	243
AMAINAR	Amphora inariensis Kram.	Population	linear	-0.143537			0.022663	252		CYSINVI	Cyclostephanos invisitatus (Hohn & Hellerman) Ther. Stoer. Hak. 198	Ammonium deposition	linear	0.192989			0.0331916	122
FRAMICRO	Fragilaria microstriata	Forestry	linear	-0.14318			0.0227331	253		ACHSP	Achnanthes sp.	Inorganic N deposition	linear	-0.192958			0.0332208	122
SELMUTA	Sellaphora mutata	Population	linear	0.143224			0.0229634	252		STENIAG	Stephanodiscus niagarae Ehr.	Ammonium deposition	linear	0.192725			0.0334377	122
GYRSP	Gyrosigma sp.	New mines	quadratic		0.0213947	4.37644	0.0231538	254		ACHFLEX	Eucocconeis flexella (Kütz.) F.Meister	Inorganic N deposition	linear	-0.192494			0.0336543	122
EUNINCI	Eunotia incisa W. Sm.	Agriculture	linear	-0.143807			0.0232297	249		GOMSUBCM	Gomphonema subclavatum var. mexicanum (Grun.) Patr.	Inorganic N deposition	linear	-0.192387			0.033755	122
NITFONT	Nitzschia fonticola Grun.	Agriculture	linear	-0.143559			0.0234711	249		NAVPSEHA	Navicula pseudohalophila	Inorganic N deposition	linear	-0.192387			0.033755	122
COCPLACE	Cocconeis placentula var. euglypta (Ehr.) Cl.	Forestry	linear	-0.142379			0.0235118	253		STEPHCOS	Stephanocostis sp. Genkal & Kosmina 1985	Inorganic N deposition	linear	-0.192387			0.033755	122
NITSUPR	Nitzschia supralitorea	Agriculture	linear	0.142936			0.0240866	249		NITHEUFL	Nitzschia heufleriana	Water level	linear	0.136223			0.0337988	243
CYMMINUL	Encyonema latens (Krasske) D.G.Mann	Mining	linear	0.141422			0.0241887	254		DIPCMOD	Diploneis cf. modica	Water level	linear	-0.136198			0.0338315	243
FRACONSV	Staurosira construens var. venter (Ehrenb.) Hamilton	Mining	linear	0.141344			0.0242674	254		FRACAPUM	Fragilaria mesolepta Rabenh.	Water level	linear	-0.136073			0.0339978	243
CYSCOST	Cyclostephanos costatilimbus (Kobayasi & Kobayashi) Stoermer, Hakanss	Forestry	quadratic		0.0210599	722975	0.024462	253		STESP10	Stephanodiscus sp. #10 in house taxon	Inorganic N deposition	linear	0.19207			0.0340548	122
NAVSCUT	Cavinula scutelloides (W.Sm.) Lange-Bert.	Forestry	linear	-0.140799			0.0251155	253		NITLISU	Nitzschia linearis var. subtilis	Water level	linear	0.135921			0.0341993	243
SYNDEME	Fragilaria demerarae (Grunow) Lange-Bert.	Population	quadratic		0.0208881	4.64826e+06	0.0252892	252		NAVCRYP	Navicula cryptocephala Kutz.	Min. annual temp.	linear	-0.137663			0.0345437	236
FRAPINNI	Staurosirella pinnata var. intercedens (Grunow) Hamilton	Forestry	linear	-0.14054			0.0253869	253		NITLINE	Nitzschia linearis (Ag.) W. Sm.	Max. annual ice extent	linear	-0.183456			0.0352388	132
NAVSEMIU	Sellaphora seminulum (Grunow) D.G.Mann	Mining	linear	-0.140075			0.0255867	254		NAVCRYP	Navicula cryptocephala Kutz.	Inorganic N deposition	linear	-0.190761			0.0353169	122
CYCOPERU	Cyclotella distinguenda var. unipunctata (Hust.) Håk. & J.R.Carter	Agriculture	quadratic		0.0208161	5.56836e+06	0.0263559	249		FRACAPR	Fragilaria capucina var. rumpens	Cl deposition	linear	-0.190006			0.0360628	122
AMASP	Amphora sp.	New mines	quadratic		0.020391	4.37644	0.0264327	254		AULSUBA	Aulacoseira subarctica (O. Mull.) Haworth	Nitrate deposition	quadratic		0.036968	16.2658	0.0360656	122
CSPCDUB	Cyclostephanos cf. dubius	Population	linear	-0.139727			0.0265577	252		CYCOPER	Cyclotella distinguenda Hust.	Min. annual temp.	quadratic		0.0193455	-8.95723	0.0362273	236
AULDIST	Aulacoseira distans (Ehr.) Simonsen	Forestry	quadratic		0.0203477	7.70759e+06	0.0268616	253		ACHLANVF	Achnanthes lanceolata var. frequentissima	Inorganic N deposition	linear	0.189836			0.0362329	122
REISINU	Reimeria sinuata	Mining	linear	0.138684			0.0271023	254		COCPLACR	Cocconeis placentula var. rouxii (Herib. & Brun.)	Inorganic N deposition	linear	0.189836			0.0362329	122
ACHBVTH	Achnanthes biasolettiana var. thienemannii	Forestry	linear	0.138686			0.0274065	253		MELAUXOS	Melosira sp. with auxospore	Inorganic N deposition	linear	0.189836			0.0362329	122
AMAINDI	Amphora indistincta	Forestry	linear	0.138686			0.0274065	253		NAVCATE	Navicula caterva	Inorganic N deposition	linear	0.189836			0.0362329	122
SRACZEI	Staurosira cf. zeilleri	Forestry	linear	0.138686			0.0274065	253		STUASP	Stauroneis sp.	Min. annual temp.	linear	-0.136403			0.0362486	236
CSPDUB1J	Cyclostephanos dubius var. 1 JCU	Population	linear	-0.138782			0.027608	252		SLLPIN12J	Staurosirella pinnata var. 12 JCU	Nitrate deposition	linear	0.189346			0.0367253	122
SUROVATP	Surirella minuta Bréb. ex Kütz.	Forestry	linear	0.138328			0.0278117	253		SURCANG	Surirella cf. angusta	Water level	linear	0.133764			0.0371783	243
NAVTRIP	Navicula tripunctata (O.F. Mull.) Bory	Population	linear	0.138576			0.0278412	252		SRACO1U	Staurosira construens var. 1 UMD	Water level	linear	-0.133093			0.0381496	243
DIPELLI	Diploneis elliptica (Kutz.) Cl.	New mines	linear	0.137936			0.0279483	254		STECMIN	Stephanodiscus cf. minutulus	Cl deposition	linear	0.187639			0.0384874	122
FRALAPP	Staurosirella lapponica (Gronow) D.M.Williams & Round	Mining	linear	-0.137913			0.0279751	254		SURSP	Surirella sp.	Min. annual temp.	linear	-0.134691			0.0386765	236
AULITAL	Aulacoseira italica (Ehr.) Simonsen	New mines	linear	0.13757			0.0283708	254		DIP1JCU	Diploneis sp. 1 JCU	Min. annual temp.	linear	0.134391			0.039117	236
CYMMINUL	Encyonema latens (Krasske) D.G.Mann	Population	linear	-0.138113			0.0283732	252		NAVVIRI	Navicula viridula (Kutz.) Ehr.	Min. annual temp.	linear	-0.134347			0.0391819	236
FRAPINNI	Staurosirella pinnata var. intercedens (Grunow) Hamilton	Mining	linear	-0.137114			0.0289045	254		TABFENE	Tabellaria fenestrata (Lyngb.) Kutz.	Water level	quadratic		0.0181313	0.332731	0.0393838	243
NAVSP	Navicula sp.	Population	linear	-0.137623			0.0289442	252		SKESUBS	Skeletonema subsalsum	Min. annual temp.	linear	0.134011			0.0396795	236
RHISPB	Rhizosolenia sp.	Agriculture	linear	0.13838			0.0290263	249		ACYNORM	Actinocyclus normanii (Juhl.-Dannf.) Hust. (?)	Water level	linear	-0.131887			0.0399465	243
AMAOVALP	Amphora pediculus (Kütz.) Grunow	Mining	linear	0.136627			0.0294845	254		COCDIMI	Cocconeis neodiminuta Krammer	Cl deposition	linear	-0.18625			0.039973	122
EUNARCU	Eunotia arcus	Mining	linear	0.136627			0.0294845	254		NITPALEA	Nitzschia palea (Kutz.) W. Sm.	Cl deposition	linear	-0.186171			0.0400583	122
GOMAFFI	Gomphonema affine Kutz.	Mining	linear	0.136627			0.0294845	254		NAVCAPI	Hippodonta capitata (Grunow) Lange-Bert, Metzeltin & Witkowski	Cl deposition	linear	-0.186039			0.0402023	122
GOMGRAC	Gomphonema gracile Ehr. emend. V.H.	Mining	linear	0.136627			0.0294845	254		PLALEPIP	Plagiotropis lepidoptera var. proboscidia (Cl.) Reim.	Water level	linear	-0.131504			0.0405335	243
CYCRADIJ	Cyclotella aff. radiosa JCU	Agriculture	linear	0.137963			0.0295194	249		COCDIMI	Cocconeis neodiminuta Krammer	Ammonium deposition	linear	-0.185634			0.0406463	122
ACHLANC	Planothidium lanceolatum (Bréb. ex Kütz.) Lange-Bert.	Forestry	quadratic		0.0195889	8.16711e+06	0.0296732	253		PRAMI1U	Pseudostaurosira microstriata var. 1 UMD	Nitrate deposition	linear	-0.185297			0.0410191	122
NAVSP	Navicula sp.	Mining	quadratic		0.0194731	15.4927	0.0298292	254		FRACAVAU	Fragilaria capucina/vaucheriae complex	Ammonium deposition	linear	0.185243			0.0410797	122
STECONSP	Stephanodiscus conspicueporus Stoermer, Hakansson & Theriot 1988	Agriculture	quadratic		0.0198256	1.71306e+07	0.0299536	249		TABFLOC3	Tabellaria flocculosa str. 3p	Water level	quadratic		0.017787	0.344488	0.0411226	243
AULJCU1	Aulacoseira sp. 1 JCU	Forestry	linear	0.136341			0.030156	253		PRAELLI	Pseudostaurosira elliptica	Nitrate deposition	linear	-0.184534			0.0418743	122
CYCJCU3	Cyclotella sp. 3 JCU	Forestry	linear	0.136341			0.030156	253		CSPCINV	Cyclostephanos cf. invisitatus	Min. annual temp.	linear	-0.1325			0.0419846	236
CYCCOMES	Lindavia comensis (Grunow) Nakov, Guillory, M.L.Julius, E.C.Ther. & A.J.Alverson	Population	linear	-0.136442			0.0303638	252		PRO1	Pseudostaurosiropsis sp. 1	Water level	quadratic		0.0176143	-3.236	0.0420225	243
NITAMPH	Nitzschia amphibia Grun.	Population	linear	-0.136062			0.0308317	252		ANOSP	Anomoeoneis sp.	Cl deposition	linear	-0.184055			0.0424179	122
NITLACU	Nitzschia lacuum Lange-Bert.	Population	linear	0.135398			0.0316663	252		COCDISC	Cocconeis disculus (Schum.) Cl.	Cl deposition	linear	0.18392			0.0425723	122
ACHCALC	Gliwiczia calcar (Cleve) Kulikovskiy, Lange-Bert. & Witkowski	Agriculture	linear	-0.135936			0.0320165	249		AMAINAR	Amphora inariensis Kram.	Min. annual temp.	quadratic		0.0180005	-9.99666	0.0426882	236
KARCLEV	Karayevia clevei	Mining	linear	0.134493			0.0321428	254		ACTCNOR	Actinocyclus cf. normanii	Water level	linear	-0.129888			0.0430839	243
RHOABBR	Rhoicosphenia abbreviata	Population	linear	0.134899			0.0323056	252		SYNDEME	Fragilaria demerarae (Grunow) Lange-Bert.	Min. annual temp.	quadratic		0.017907	-8.76559	0.0431776	236
ACMSTRA	Achnanthidium straubianum	Agriculture	quadratic		0.0192215	7.62515e+06	0.0323812	249		GOMANGU	Gomphonema angustatum (Kutz.) Rabh.	Cl deposition	linear	-0.183377			0.0431975	122
GOMANGU	Gomphonema angustatum (Kutz.) Rabh.	Agriculture	linear	-0.13559			0.0324602	249		STEBIND	Stephanodiscus binderanus (Kutz.) Krieg.	Ammonium deposition	linear	0.183026			0.043606	122
MERCIRC	Meridion circulare (Grev.) Ag.	Agriculture	linear	-0.135528			0.032541	249		CSPCDUB	Cyclostephanos cf. dubius	Inorganic N deposition	linear	-0.182921			0.0437286	122
FRAPINN	Staurosirella pinnata (Ehrenb.) D.M.Williams & Round	Agriculture	quadratic		0.0190779	7.71863e+06	0.0329863	249		CYCSHUM	Cyclotella schumannii	Cl deposition	linear	0.182916			0.0437349	122
COCPEDI	Cocconeis pediculus Ehr.	New mines	quadratic		0.0186962	10.0098	0.0330369	254		ACHCALC	Gliwiczia calcar (Cleve) Kulikovskiy, Lange-Bert. & Witkowski	Min. annual temp.	linear	-0.131263			0.0439559	236
NITSUPR	Nitzschia supralitorea	Forestry	linear	-0.134037			0.0330838	253		CSTDU2J	Cyclostephanos dubius var. 2 JCU	Min. annual temp.	quadratic		0.0177545	-9.27451	0.043987	236
HANAMPH	Hantzschia amphioxys (Ehr.) Grun.	Mining	linear	0.133614			0.033295	254		AMAINAR	Amphora inariensis Kram.	Water level	linear	0.129317			0.0440181	243
FRACYCL	Fragilaria cyclopum	Forestry	linear	0.133732			0.033489	253		COCDIMI	Cocconeis neodiminuta Krammer	Nitrate deposition	linear	-0.182535			0.0441828	122
NAVTANT	Eolimna tantula (Hust.) Lange-Bert.	Forestry	linear	0.133732			0.033489	253		NITBACI	Nitzschia bacillum	Min. annual temp.	linear	0.130677			0.0449152	236
STUASP	Stauroneis sp.	New mines	linear	0.133323			0.0336841	254		CSPCDUB	Cyclostephanos cf. dubius	Ammonium deposition	linear	-0.181845			0.0450045	122
STUACID	Stauroneis acidoclinata	Population	linear	0.133104			0.0346989	252		HANAMPH	Hantzschia amphioxys (Ehr.) Grun.	Min. annual temp.	linear	-0.130547			0.0451301	236
NITCREC	Nitzschia cf. recta	Population	linear	-0.132911			0.0349642	252		NITCREC	Nitzschia cf. recta	Min. annual temp.	linear	-0.13017			0.0457597	236
PRABREV	Pseudostaurosira brevistriata	Mining	linear	-0.132353			0.035011	254		ACHLANCO	Planothidium joursacense (Hérib.) Lange-Bert.	Max. annual ice extent	linear	0.173987			0.0460224	132
EUNINCI	Eunotia incisa W. Sm.	New mines	linear	0.132057			0.0354234	254		STEMIN1J	Stephanodiscus minutulus var. 1 JCU	Max. annual ice extent	linear	0.173987			0.0460224	132
ACHLAPPN	Eucocconeis lapponica var. ninckei (Guermeur & Manguin) Edlund	Forestry	linear	0.132312			0.0354315	253		STEROTU	Stephanodiscus rotula	Max. annual ice extent	linear	0.173987			0.0460224	132
FRAMESO	Fragilaria mesolepta	Population	linear	0.132556			0.0354581	252		NITKUETO	Nitzschia pumila	Nitrate deposition	linear	-0.180737			0.0463504	122
ACHCALC	Gliwiczia calcar (Cleve) Kulikovskiy, Lange-Bert. & Witkowski	Population	linear	-0.132541			0.0354795	252		GYRSP	Gyrosigma sp.	Min. annual temp.	linear	-0.129066			0.0476458	236
NAVINTE	Prestauroneis integra (W.Sm.) Bruder	Population	linear	0.132521			0.0355063	252		NITLAUE	Nitzschia lauenburgiana Hust.	Water level	linear	0.127038			0.0479126	243
ENTORNA	Entomoneis ornata (J.W. Bail.) Reim. in Patr. & Reim.	Agriculture	linear	-0.133243			0.0356118	249		NITLAUE	Nitzschia lauenburgiana Hust.	Min. annual temp.	quadratic		0.0170476	-9.51346	0.0479387	236
NAVEXIL	Navicula exilis	Population	linear	0.131935			0.0363363	252		NAVLUND	Navicula lundii	Water level	linear	-0.126732			0.0484573	243
NAVGERM	Navicula germainii	Population	linear	0.13165			0.0367446	252		AMPCMIJ	Amphora cf. minutissima JCU	Water level	linear	-0.126473			0.0489229	243
NAVROST	Navicula rostellata	Population	linear	0.13165			0.0367446	252		SLLMINU	Staurosirella minuta	Max. annual ice extent	linear	0.171673			0.049039	132
ENCCAES	Encyonema caespitosum	Population	linear	0.131352			0.0371773	252		FRACAPU	Fragilaria capucina Desm.	Cl deposition	linear	0.178423			0.0492679	122
EOLSUBM	Eolimna subminuscula	Population	linear	0.131352			0.0371773	252		CYCROSS	Cyclotella rossii	Water level	linear	-0.126164			0.0494811	243
CYCCOME1	Lindavia laurentiana Alexson, Wellard Kelly, Estepp & Reavie	Mining	linear	-0.1307			0.0373715	254		SYNCYCL	Synedra cyclopum Brut.	Ammonium deposition	linear	-0.178248			0.049494	122
NAVOMIS	Fallacia omissa (Hust.) D.G.Mann	Population	linear	0.130978			0.0377241	252		COCDISC	Cocconeis disculus (Schum.) Cl.	Min. annual temp.	linear	-0.127842			0.0498129	236
AULALPI	Aulacoseira alpigena	New mines	quadratic		0.0176355	4.87244	0.0379708	254		NAVLENZ	Navicula lenzii	Min. annual temp.	linear	-0.127829			0.049835	236
NITLINE	Nitzschia linearis (Ag.) W. Sm.	Forestry	quadratic		0.0176603	8.16711e+06	0.0381892	253		NAVSP	Navicula sp.	Cl deposition	linear	-0.177929			0.0499095	122
CYCKUET	Cyclotella kuetzingiana	Population	linear	0.1306			0.0382855	252
NITLEVI	Nitzschia levidensis	Population	linear	0.1306			0.0382855	252
STEHANTH	Stephanodiscus hantzschii Grunow	Mining	quadratic		0.017524	38.8475	0.0385298	254
HALTHUM	Halamphora thumensis	Population	linear	0.130347			0.0386644	252
SLL3JCU	Staurosirella sp. 3 JCU	Population	linear	0.130347			0.0386644	252
AMPPSAE	Amphora pseudaequalis	Forestry	linear	0.130043			0.038734	253
COCPLACE	Cocconeis placentula var. euglypta (Ehr.) Cl.	Population	quadratic		0.0176042	9.88467e+06	0.0388162	252
STEROTU	Stephanodiscus rotula	Population	linear	0.130243			0.0388222	252
STEDELI	Stephanodiscus delicatus	Population	linear	0.130091			0.0390518	252
CYMSOLEA	Cymatopleura solea var. apiculata (W. Sm.) Ralfs	Population	linear	0.129867			0.0393938	252
NITFONVP	Nitzschia fonticola var. pelagica	Population	linear	0.129844			0.0394281	252
NITPUSI	Nitzschia pusilla (Kutz.) Grun. emend. Lange-Bert.	Population	linear	0.129844			0.0394281	252
CYMCIST	Cymbella neocistula Krammer	New mines	quadratic		0.0173187	4.37644	0.0395801	254
SLLPINVA	Staurosirella pinnata var acuminata	Agriculture	quadratic		0.0176298	7.16078e+06	0.0397428	249
UNIPENN	Unidentified Pennales	New mines	linear	-0.128872			0.0401389	254
NAVREIT	Navicula reichardtiana	Agriculture	quadratic		0.0174324	6.86704e+06	0.0407636	249
SYNULNAH	Synedra ulna var. chaseana Thomas	Population	quadratic		0.0172115	4.65634e+06	0.0408492	252
MAR5JCU	Martyana sp. 5 JCU	Population	linear	0.128768			0.0411036	252
BRAVITR	Brachysira vitrea	Population	linear	-0.128523			0.0414949	252
STE7JCU	Stephanodiscus sp. 7 JCU	Mining	linear	-0.127917			0.0416526	254
ACHAMOE	Karayevia amoena (Hust.) Bukht.	Population	linear	-0.127844			0.0425916	252
FRALEPT	Staurosirella leptostauron (Ehrenb.) D.M.Williams & Round	New mines	quadratic		0.0167531	4.37644	0.0426221	254
COCPEDI	Cocconeis pediculus Ehr.	Population	linear	0.127652			0.0429063	252
ACHGRAC	Achnanthes gracillima	Population	linear	-0.127417			0.0432926	252
NAVCAPI	Hippodonta capitata (Grunow) Lange-Bert, Metzeltin & Witkowski	Forestry	quadratic		0.0166936	8.16711e+06	0.0433215	253
PRAELLI	Pseudostaurosira elliptica	Population	quadratic		0.0166781	4.28491e+06	0.0437788	252
CYMLAEV	Cymbella laevis Nag. ex Kutz.	Agriculture	linear	-0.127889			0.0437809	249
ENPMICR	Encyonopsis microcephala	Agriculture	quadratic		0.0168503	7.62515e+06	0.0439259	249
CYCCYCL	Cyclotella cyclopunctata	Agriculture	quadratic		0.0167122	6.63953e+06	0.0447113	249
FRCONSTR	Fragilaria constricta var. stricta	Agriculture	linear	0.127138			0.0450426	249
SYNDELIA	Ulnaria delicatissima var. angustissima (Grunow) Aboal & P.C.Silva	Agriculture	linear	0.127138			0.0450426	249
SLLPIN12J	Staurosirella pinnata var. 12 JCU	Agriculture	linear	0.127067			0.0451637	249
CYMLV1J	Cymbella laevis var. 1 JCU	Forestry	linear	0.125984			0.04529	253
AMASP	Amphora sp.	Agriculture	quadratic		0.0166028	1.71306e+07	0.0453427	249
GYRSP	Gyrosigma sp.	Population	linear	-0.126163			0.0454111	252
ACHCLEVR	Karayevia clevei var. rostrata (Hust.) Bukht.	Forestry	quadratic		0.0163283	9.28824e+06	0.0454329	253
NAVRADI	Navicula radiosa Kutz.	Population	linear	-0.126147			0.0454385	252
PRAELLI	Pseudostaurosira elliptica	Forestry	linear	-0.125819			0.0455744	253
REIUNIS	Reimeria uniseriata	Population	linear	0.125894			0.0458775	252
REISINU	Reimeria sinuata	Forestry	quadratic		0.0162223	8.16711e+06	0.0460644	253
FRALEPT	Staurosirella leptostauron (Ehrenb.) D.M.Williams & Round	Population	linear	-0.125748			0.046132	252
THALACU	Thalassiosira lacustris	Forestry	linear	-0.125481			0.0461635	253
FRALEPT	Staurosirella leptostauron (Ehrenb.) D.M.Williams & Round	Forestry	quadratic		0.0162031	8.16711e+06	0.0461794	253
NAVTRIV	Navicula trivialis Lange-Bert.	Agriculture	linear	-0.126437			0.0462493	249
PRAELV1U	Pseudostaurosira elliptica var. 1 UMD	Agriculture	quadratic		0.0162612	7.35802e+06	0.0473724	249
CYMMINUL	Encyonema latens (Krasske) D.G.Mann	New mines	linear	0.124539			0.0473936	254
NAVHALO	Navicula halophila	Population	linear	-0.124972			0.0475043	252
AMAAEQU	Amphora aequalis	Agriculture	quadratic		0.0162377	7.62515e+06	0.0475148	249
KARCLEVC	Karayevia clevei var clevei	Forestry	linear	-0.12468			0.0475825	253
CYCCOME1	Lindavia laurentiana Alexson, Wellard Kelly, Estepp & Reavie	New mines	linear	-0.124258			0.0479001	254
NAVREIN	Navicula reinhardtii Grun.	Agriculture	linear	-0.125491			0.04792	249
TABFLOC	Tabellaria flocculosa (Roth) Knud.	Mining	quadratic		0.0158215	13.747	0.048142	254
ACHMINVS	Achnanthes minutissima var. saprophila	Forestry	linear	0.124313			0.0482464	253
NITFONT	Nitzschia fonticola Grun.	Forestry	quadratic		0.0158467	9.28824e+06	0.0483723	253
GOMANGM	Gomphonema angustum	Forestry	linear	-0.12419			0.0484703	253
NITSALI	Nitzschia salinarum	Forestry	linear	-0.124161			0.0485222	253
ENCKRAM	Encyonopsis krammeri	Forestry	linear	0.124016			0.0487886	253
ACHPERA	Achnanthes peragalli	Agriculture	linear	-0.124819			0.0491371	249
SUROVATP	Surirella minuta Bréb. ex Kütz.	Agriculture	linear	-0.1245			0.0497228	249
NITRECT	Nitzschia recta Hantz.	Population	linear	0.12363			0.0499567	252

## Sheet: spp list
Full diatom name	Diatom code
Achnanthes acares	ACHACAR
Achnanthes aff. engelbrechtii	ACHAENG
Achnanthidium affine (Grunow) Czarn.	ACHAFFI
Achnanthes altaica var. 1 WIC	ACHAL1W
Achnanthes altaica	ACHALTA
Karayevia amoena (Hust.) Bukht.	ACHAMOE
Achnanthidium rosenstockii (Lange-Bert.) Lange-Bert	ACHBIAS
Psammothidium bioretii (H.Germ.) Bukht. & Round	ACHBIOR
Achnanthes biporoma	ACHBIPO
Achnanthes brevipes Ag.	ACHBREV
Achnanthes brevipes var. intermedia (Kutz.) Cl.	ACHBREVI
Achnanthes biasolettiana var. thienemannii	ACHBVTH
Achnanthes carissima var. 1 hetero WIC	ACHC1H
Achnanthes cf. acares	ACHCACA
Achnanthes cf. aff. engelbrechtii	ACHCAEN
Achnanthes cf. affinis	ACHCAFF
Gliwiczia calcar (Cleve) Kulikovskiy, Lange-Bert. & Witkowski	ACHCALC
Achnanthes cf. altaica	ACHCALT
Achnanthes carissima var. 1 WIC	ACHCAR1
Achnanthes carissima	ACHCARI
Achnanthes catenata	ACHCATE
Achnanthes cf. biasolettiana	ACHCBIA
Achnanthes cf. carissima 1 hetero WIC	ACHCC1H
Achnanthes cf. carissima var. 1 WIC	ACHCCA1
Achnanthes cf. carissima	ACHCCAR
Achnanthes cf. clevei	ACHCCLE
Achnanthes cf. curtissima	ACHCCUR
Achnanthes cf. didyma	ACHCDID
Achnanthes cf. exigua	ACHCEXI
Achnanthidium cf. affine	ACHCFAFF
Achnanthes cf. flexella var. alpestris	ACHCFAL
Achnanthes cf. flexella	ACHCFLE
Achnanthes cf. frequentissimum	ACHCFRE
Achnanthes cf. gracillima	ACHCGRA
Achnanthes cf. helvetica JCU	ACHCHEJ
Achnanthes cf. impexa	ACHCIMP
Achnanthes cf. inconspicua	ACHCINC
Achnanthes cf. kranzii	ACHCKRA
Achnanthes cf. kriegeri	ACHCKRIE
Achnanthes cf. laevis	ACHCLAE
Achnanthes cf. lanceolata	ACHCLAN
Achnanthes clevei var. bottnica	ACHCLBO
Karayevia clevei (Grunow) Bukht.	ACHCLEV
Karayevia clevei var. rostrata (Hust.) Bukht.	ACHCLEVR
Achnanthes cf. minutissimum	ACHCMIN
Achnanthes cf. minutissimum var. macrocephala	ACHCMMA
Achnanthes cf. minutissimum saprophila	ACHCMSA
Achnanthes cf. minutissima var. scotica	ACHCMSC
Achnanthes cf. nodosa	ACHCNOD
Achnanthes cf. oestrupii	ACHCOES
Platessa conspicua (A.Mayer) Lange-Bert.	ACHCONS
Achnanthes cf. peragilli	ACHCPER
Achnanthes cf. petersenii	ACHCPET
Achnanthes cf. pusilla	ACHCPUS
Achnanthes cf. rechtensis	ACHCREC
Achnanthes cf. ricula	ACHCRIC
Achnanthes cf. rupestoides	ACHCRUP
Achnanthes cf. silvahercynia	ACHCSIL
Achnanthes cf. stolida	ACHCSTO
Achnanthes cf. subatomoides	ACHCSUB
Achnanthes cf. suchlandtii	ACHCSUC
Achnanthes cf. ventralis	ACHCVEN
Achnanthes cf. ziegleri	ACHCZIE
Achnanthes daui	ACHDAUI
Achnanthidium deflexum (Reimer) Kingston	ACHDEFL
Planothidium delicatulum (Kütz.) Round & Bukht.	ACHDELI
Psammothidium subatomoides (Hust.) Bukht. & Round	ACHDETH
Achnanthes didyma	ACHDIDY
Planothidium dispar (Cleve) Witkowski, Lange-Bert. & Metzeltin	ACHDISP
Achnanthidium duthiei (Sreen.) Edlund	ACHDUTH
Achnanthes engelbrechtii	ACHENGE
Achnanthidium exiguum (Grunow) Czarn.	ACHEXIG
Achnanthidium exiguum (Grunow) Czarn.	ACHEXIGC
Achnanthidium exiguum var. heterovalvum (Krasske) Czarn.	ACHEXIGH
Achnanthidium exile (Kütz.) Heib.	ACHEXIL
Eucocconeis flexella (Kütz.) F.Meister	ACHFLEX
Eucocconeis alpestris (Brun) Lange-Bert.	ACHFLEXA
Achnanthes frequentissima	ACHFREQ
Achnanthes gracillima	ACHGRAC
Achnanthes grana	ACHGRAN
Planothidium hauckianum (Grunow) Bukht.	ACHHAUC
Achnanthes hauckiana var. rostrata Schultz	ACHHAUCR
Achnanthes hintzii	ACHHINT
Achnanthes holsatica	ACHHOLS
Lemnicola hungarica (Grunow) Round & Basson	ACHHUNG
Achnanthes impexa	ACHIMPE
Achnanthes impexiformis	ACHIMPF
Achnanthes inconspicua	ACHINCP
Achnanthes ingratiformis	ACHINGR
Achnanthes sp. 1 JCU	ACHJCU1
Achnanthes sp. 2 JCU	ACHJCU2
Achnanthes sp. 4 JCU	ACHJCU4
Achnanthes kuelbsii	ACHKEUL
Karayevia kolbei (Hust.) Bukht.	ACHKOLB
Achnanthidium kryophila (J.B.Petersen) Bukht.	ACHKRYO
Psammothidium subatomoides (Hust.) Bukht. & Round	ACHKRYOA
Achnanthes laevis	ACHLAEV
Achnanthes lanceolata var. apiculata	ACHLANA
Planothidium lanceolatum (Bréb. ex Kütz.) Lange-Bert.	ACHLANC
Planothidium abbreviatum (Reimer) Potapova	ACHLANCA
Planothidium dubium (Grunow) Round & Bukht.	ACHLANCD
Planothidium ellipticum (Cleve) Edlund	ACHLANCE
Planothidium joursacense (Hérib.) Lange-Bert.	ACHLANCO
Planothidium rostratum (Østrup) Lange-Bert.	ACHLANCR
Achnanthes lanceolata var. robusta	ACHLANRO
Achnanthes lanceolata var. frequentissima	ACHLANVF
Eucocconeis lapponica var. ninckei (Guermeur & Manguin) Edlund	ACHLAPPN
Achnanthes laevis var. quadraterea	ACHLAQU
Karayevia laterostrata (Hust.) Bukht.	ACHLATE
Psammothidium lauenburgianum (Hust.) Bukht. & Round	ACHLAUE
Planothidium lemmermannii (Hust.) E.Morales	ACHLEMM
Psammothidium levanderi (Hust.) Bukht. & Round	ACHLEVA
Rossithidium linearis (W.Sm.) Round & Bukht.	ACHLINE
Achnanthidium biasolettianum (Grunow) Bukht.	ACHLINEC
Achnanthes lanceolata ssp. robusta var. abbreviata	ACHLSRA
Psammothidium marginulatum (Grunow) Bukht. & Round	ACHMARG
Achnanthes minutissimum var. 1 WIC	ACHMI1W
Achnanthes minutissimum var. 2 WIC	ACHMI2W
Achnanthidium microcephalum Kütz.	ACHMICR
Achnanthes minutissimum var. jackii	ACHMIJA
Achnanthes minutissimum var. macrocephala	ACHMIMA
Achnanthidium minutissimum (Kütz.) Czarn.	ACHMINU
Achnanthidium neocryptocephalum (Grunow) Novais & Van de Vijver	ACHMINUC
Achnanthes minutissima var. scotica	ACHMINUS
Achnanthes minutissima var. jackii	ACHMINVJ
Achnanthes minutissima var. saprophila	ACHMINVS
Achnanthes/ Navicula sp.?	ACHNAV?
Achnanthes nitidiformis	ACHNITI
Planothidium oestrupii ( A.Cleve) Edlund	ACHOEST
Planothidium pungens (A.Cleve) Lange-Bert.	ACHOESTL
Achnanthes peragalli	ACHPERA
Achnanthes petersenii	ACHPETE
Platessa conspicua (A.Mayer) Lange-Bert.	ACHPINN
Karayevia ploenensis (Hust.) Bukht.	ACHPLOE
Achnanthes pseudoswazi	ACHPSEU
Achnanthes pseudotanensis	ACHPSTAN
Achnanthes pusilla	ACHPUSI
Achnanthes ricula	ACHRICUL
Achnanthes rosenstockii	ACHROSE
Achnanthes sacula	ACHSACU
Achnanthes scotica	ACHSCOT
Achnanthes sp.	ACHSP
Achnanthes stewartii	ACHSTEW
Achnanthes subatomoides	ACHSUBA
Psammothidium ventralis (Krasske) Bukht & Round	ACHSUBL
Karayevia suchlandtii (Hust.) Bukht.	ACHSUCH
Achnanthes ventralis	ACHVENT
Achnanthes ziegleri	ACHZIEG
Achnanthidium affine	ACMAFFI
Achnanthidium cf. eutrophilum	ACMCFEU
Achnanthidium exiguum	ACMEXIG
Achnanthidium exile	ACMEXIL
Achnanthidium linearoides	ACMLINE
Achnanthidium minutissimum	ACMMINU
Achnanthidium rosenstockii	ACMROSE
Achnanthidium straubianum	ACMSTRA
Acanthoceras zachariasii	ACNZACH
Actinocyclus cf. normanii	ACTCNOR
Actinocyclus normanii (Juhl.-Dannf.) Hust. (?)	ACYNORM
Actinocyclus normanii f. subsalsa (Juhl.-Dannf.) Hust.	ACYNORMS
Actinocyclus sp.	ACYSP
Adlafia aquaeductae	ADLAQUA
Adlafia bryophila	ADLBRYO
Adlafia cf. bryophila	ADLCBRY
Adlafia cf. minuscula	ADLCMIN
Adlafia cf. muscora	ADLCMUS
Adlafia cf. suchlandtii	ADLCSUC
Adlafia sp. 1 JCU	ADLJCU1
Adlafia minuscula	ADLMINU
Adlafia muscora	ADLMUSC
Adlafia sp.	ADLSP
Amphora aequalis	AMAAEQU
Amphora cf. meridionalis	AMACMER
Halamphora coffeaeformis (C.Agardh) Levkov	AMACOFF
Amphora sp. cf. rotunda	AMACROT
Amphora sp. cf. scardica	AMACSCA
Amphora cf. stoermeri	AMACSTO
Amphora cf. subturgida	AMACSUB
Amphora cf. subtumida	AMACSUT
Amphora fogediana	AMAFOGE
Amphora hemicycla Stoerm. & Yang	AMAHEMI
Amphora hemicyclus	AMAHEMIA
Amphora ignorata	AMAIGNO
Amphora inariensis Kram.	AMAINAR
Amphora indistincta	AMAINDI
Amphora libyca	AMALIBY
Amphora neglecta Stoerm. & Yang	AMANEGL
Amphora ovalis (Kutz.) Kutz.	AMAOVAL
Amphora affinis Kütz.	AMAOVALA
Amphora pediculus (Kütz.) Grunow	AMAOVALP
Amphora pediculus	AMAPEDI
Halamphora perpusilla (Grunow) Q-M.Wang & Kociolek	AMAPERP
Amphora sp.	AMASP
Amphora subcostulata	AMASUBC
Amphora tenuistriata Mang. in Bourr. & Mang.	AMATENU
Halamphora thumensis (A.Mayer) Levkov	AMATHUM
Halamphora oligotraphenta (Lange-Bert) Levkov	AMAVENEC
Amphora brevis	AMPBREV
Amphora cf. fogediana	AMPCFOG
Amphora cf. inariensis	AMPCINA
Amphora cf. minutissima JCU	AMPCMIJ
Amphora copulata	AMPCOP
Amphicampa eruca	AMPERUC
Amphora holsatica	AMPHOLS
Amphora sp. 2 JCU	AMPJCU2
Amphora sp. 3 JCU	AMPJCU3
Amphora meridionalis	AMPMERI
Amphora minutissima	AMPMINU
Amphora pseudaequalis	AMPPSAE
Aneumastus sp.	ANESP
Brachysira brebissonii	ANOCBRA
Anomoeoneis cf. vitrea	ANOCVIT
Brachysira brebissonii	ANOSERIB
Anomoeoneis sp.	ANOSP
Brachysira vitrea (Grunow) R.Ross	ANOVITR
Amphipleura pellucida (Kutz.) Kutz.	APLPELL
Berkeleya rutilans (Trentep. ex Roth) Grunow	APLRUTI
Asterionella formosa Hass.	ASTFORM
Asterionella formosa var. gracillima (Hantz.) Grun.	ASTFORMG
Asterionella ralfsii W. Sm.	ASTRALF
Acanthoceras zachariasii (Brun) Simonsen	ATTZACH
Aulacoseira agassizii var. malayensis (Hust.) Simonsen	AULAGASM
Aulacoseira alpigena var. 1 WIC gv	AULAL1G
Aulacoseira alpigena var. 1 WIC vv	AULAL1V
Aulacoseira alpigena	AULALPI
Aulacoseira ambigua (Grun.) Simonsen	AULAMBI
Aulacoseira ambigua distans WIC	AULAMDW
Aulacoseira ambigua fo. curvata	AULAMFC
Aulacoseira ambigua-subartica	AULAMSU
Aulacoseira auxospore half	AULAUXO
Aulacoseira cf. muzzanensis 1 WIC vv	AULC1MV
Aulacoseira cf. muzzanensis 1 WIC gv	AULC1WGV
Aulacoseira cf. sp. 3aa WIC	AULC3aa
Aulacoseira cf. sp. 3a WIC	AULC3aW
Aulacoseira cf. sp. 5a WIC	AULC5aW
Aulacoseira cf. alpigena var. 1 WIC gv	AULCA1G
Aulacoseira cf. alpigena 1/subarctica	AULCA1S
Aulacoseira cf. alpigena var. 1 WIC vv	AULCA1V
Aulacoseira canadensis var. 1 WIC	AULCA1W
Aulacoseira cf. alpigena	AULCALP
Aulacoseira cf. ambigua	AULCAMB
Aulacoseira cf. auxospore	AULCAUX
Aulacoseira cf. canadensis var. 1 WIC	AULCC1W
Aulacoseira cf. distans var. fine WIC	AULCDFW
Aulacoseira cf. distans nivalis	AULCDIN
Aulacoseira cf. distans	AULCDIS
Aulacoseira cf. crenulata	AULCFCRE
Aulacoseira cf. granulata	AULCGRA
Aulacoseira cf. granulata var. skinny UMD	AULCGSKU
Aulacoseira cf. granulata var. valida	AULCGVA
Aulacoseira cf. italica var. 1 UMD	AULCI1U
Aulacoseira cf. italica	AULCITA
Aulacoseira cf. laevissima	AULCLAE
Aulacoseira cf. lirata var. biseriata	AULCLIB
Aulacoseira cf. muzzanensis f.1 WIC vv	AULCM1V
Aulacoseira cf. muzzanensis f. 2	AULCMF2
Aulacoseira cf. muzzanensis/plain WIC	AULCMPLW
Aulacoseira cf. muzzanensis	AULCMUZ
Aulacoseira cf. perglabra	AULCPER
Aulacoseira cf. pfaffiana var. 1 WIC	AULCPF1
Aulacoseira cf. perglabra var. 1 WIC	AULCPG1
Aulacoseira cf. sp. Plain WIC	AULCPLW
Aulacoseira cf. pusilla	AULCPUL
Aulacoseira crassipunctata	AULCRAS
Aulacoseira crenulata	AULCREN
Aulacoseira cf. sp. 1 WIC	AULCS1W
Aulacoseira cf. sp. 3 WIC	AULCS3W
Aulacoseira cf. sp. 4 WIC	AULCS4W
Aulacoseira cf. sp. 5 WIC	AULCS5W
Aulacoseira cf. sp. 6 WIC	AULCS6W
Aulacoseira cf. subarctica var. 1 WIC	AULCSU1W
Aulacoseira cf. subarctica	AULCSUB
Aulacoseira cf. tenuoir	AULCTEN
Aulacoseira cf. tethera	AULCTET
Aulacoseira cf. tenuoir var. small WIC	AULCTSW
Aulacoseira distans var. fine WIC	AULDIFW
Aulacoseira distans var. nivalis	AULDINI
Aulacoseira distans (Ehr.) Simonsen	AULDIST
Aulacoseira alpigena (Grunow) Krammer	AULDISTA
Aulacoseira distans var. limnetica (O. Mull.) Simonsen	AULDISTL
Aulacoseira granulata (Ehr.) Simonsen	AULGRAN
Aulacoseira granulata var. angustissima (O. Mull.) Simonsen	AULGRANA
Aulacoseira granulata var. valida (Hust.) Simonsen	AULGRANV
Aulacoseira granulata var. skinny UMD	AULGRSK
Aulacoseira islandica (O. Mull.) Simonsen	AULISLA
Aulacoseira islandica alpha	AULISLAA
Aulacoseira islandica beta	AULISLAB
Aulacoseira islandica gamma	AULISLAG
Aulacoseira islandica spore	AULISLAU
Aulacoseira islandica (thick wall)	AULISLTW
Aulacoseira islandica (thin wall)	AULISLWA
Aulacoseira islandica (thick wide)	AULISLWI
Aulacoseira italica var. 1 WIC	AULIT1W
Aulacoseira italica (Ehr.) Simonsen	AULITAL
Aulacoseira italica var. tenuissima (Grun.) Simonsen	AULITALT
Aulacoseira sp. 1 JCU	AULJCU1
Aulacoseira lacustris	AULLACUS
Aulacoseira laevissima	AULLAEV
Aulacoseira lirata biseriata	AULLIBI
Aulacoseira lirata	AULLIRA
Aulacoseira muzzanensis f.2 WIC vv	AULMF2V
Aulacoseira muzzanensis/plain WIC	AULMPLW
Aulacoseira muzzanensis f.1 WIC gv	AULMU1G
Aulacoseira muzzanensis f.1 WIC vv	AULMU1V
Aulacoseira muzzanensis	AULMUZZA
Aulacoseira muzzanensis var. 1 WIC gv	AULMV1G
Aulacoseira muzzanensis var. 1 WIC vv	AULMV1V
Aulacoseira perglabra var. 1 WIC	AULPE1W
Aulacoseira perglabara	AULPERG
Aulacoseira perglabra	AULPERGL
Aulacoseira perglabra var. floriniae	AULPERVF
Aulacoseira pfaffiana var. 1 WIC	AULPF1W
Aulacoseira pfaffiana	AULPFAF
Aulacoseira sp. plain WIC	AULPLWI
Aulacoseira pseudoamericana	AULPSAME
Aulacoseira pusilla	AULPUSI
Aulacoseira sp. 1 WIC	AULS1WI
Aulacoseira sp. 3aa WIC	AULS3aa
Aulacoseira sp. 3a WIC	AULS3aW
Aulacoseira sp. 3 WIC	AULS3WI
Aulacoseira sp. 4 WIC	AULS4WI
Aulacoseira sp. 5a WIC	AULS5aW
Aulacoseira sp. 5 WIC	AULS5WI
Aulacoseira sp. 6 WIC	AULS6WI
Aulacoseira sp.	AULSP
Aulacoseira sp. #10	AULSP10
Aulacoseira sp. #1 Elk	AULSP1E
Aulacoseira subarctica var. 1 WIC	AULSU1W
Aulacoseira subarctica (O. Mull.) Haworth	AULSUBA
Aulacoseira tenuior	AULTENU
Aulacoseira tenuoir (small WICOLA)	AULTENW
Aulacoseira tethera	AULTETH
Aulacoseira valida	AULVALI
Bacillaria paradoxa	BACPARA
Brachysira cf. brebissonii	BRACBRE
Brachysira cf. microcephela	BRACFMI
Brachysira cf. styriaca	BRACFST
Brachysira sp.	BRACHYS
Brachysira cf. neoexilis	BRACNEO
Brachysira cf. vitrea	BRACVIT
Brachysira microcephela	BRAMICRO
Brachysira minor	BRAMINO
Brachysira neoexilis	BRANEOX
Brachysira procera	BRAPROC
Brachysira vitrea	BRAVITR
Caloneis amphisbaena	CALAMPH
Caloneis bacillum (Grun.) Cl.	CALBACI
Caloneis thermalis (Grunow) Krammer	CALBACIT
Caloneis branderii	CALBRAN
Caloneis cf. bacillum	CALCBAC
Caloneis cf. silicula	CALCFSI
Caloneis cf. tenuis	CALCTEN
Caloneis hyalina Hust.	CALHYAL
Caloneis lancettula	CALLANC
Caloneis lauta	CALLAUT
Caloneis lewisii	CALLEWI
Caloneis schumanniana var. biconstricta	CALSCBI
Caloneis schumanniana	CALSCHU
Caloneis silicula	CALSILIC
Caloneis sp.	CALSP
Caloneis tenuis	CALTENU
Caloneis ventricosa var. minuta (Grun.) Mills	CALVENTM
Caloneis ventricosa var. truncatula (Grunow) F.Meister	CALVENTT
Campylodiscus hibernicus	CAMHIBE
Capartogramma crucicula	CAPCRUC
Cavinula bacilloides	CAVBACI
Cavinula cf. cocconeiformis	CAVCCOC
Cavinula cf. lapidosa	CAVCFLAP
Cavinula cf. jaernefeltii	CAVCJAE
Cavinula cocconeiformis	CAVCOCC
Cavinula jaernefeltii	CAVJAER
Cavinula lacustris	CAVLACU
Cavinula lapidosa	CAVLAPI
Cavinula pseudoscutiformis	CAVPSSC
Cavinula scutiformis	CAVSCFO
Cavinula scutelloides	CAVSCUT
Cavinula sp.	CAVSP
Chamaepinnularia cf. submuscicola	CHACFSUB
Chamaepinnularia hassiaca	CHAHASS
Chamaepinnularia javanica	CHAJAVA
Chamaepinnularia sp.	CHASP
Chamaepinnularia submuscicola	CHASUBM
Cocconeis cf. neodiminuta	COCCNEO
Cocconeis cf. placentula var. euglypta	COCCPEU
Cocconeis cf. placentula var. pseudolineata	COCCPPS
Cocconeis sp.	COCCSP
Cocconeis neodiminuta Krammer	COCDIMI
Cocconeis disculus (Schum.) Cl.	COCDISC
Cocconeis sp. 2 JCU	COCJCU2
Cocconeis sp. 3 JCU	COCJCU3
Cocconeis sp. 4 JCU	COCJCU4
Cocconeis sp. 7 JCU	COCJCU5
Cocconeis sp. 8 JCU	COCJCU6
Cocconeis neodiminuta	COCNEOD
Cocconeis neothumensis	COCNEOT
Cocconeis pediculus Ehr.	COCPEDI
Cocconeis placentula Ehr.	COCPLAC
Cocconeis placentula var. euglypta (Ehr.) Cl.	COCPLACE
Cocconeis placentula var. lineata (Ehr.) V.H.	COCPLACL
Cocconeis placentula var. rouxii (Herib. & Brun.)	COCPLACR
Cocconeis placentula var. ?	COCPLV?
Cocconeis pseudothumensis	COCPSEUD
Cocconeis pseudolineata	COCPSLI
Cocconeis sp. Ehr.	COCSPB
Cocconeis neothumensis Krammer	COCTHUM
Thalassiosira lacustris (Grunow) Hasle	COSLACU
Thalassiosira hyperborea var. septentrionalis (Grunow) Hasle	COSLACUS
Thalassiosira sp.	COSSPB
Cymatopleura sp. 1 JCU	CPLJCU1
Craticula accomoda	CRAACCO
Craticula ambigua	CRAAMBI
Craticula buderi	CRABUDE
Craticula sp. cf. buderi	CRACBUD
Craticula cf. buderi	CRACFBU
Craticula cuspidata	CRACUSP
Craticula halophila	CRAHALO
Craticula halophila f. tenuirostris	CRAHATE
Craticula sp.	CRASP
Cyclostephanos cf. costatalimbus	CSPCCOS
Cyclostephanos cf. dubius	CSPCDUB
Cyclostephanos cf. invisitatus	CSPCINV
Cyclostephanos costatalimbus var. 1 WIC	CSPCOS1
Cyclostephanos cf. sp. 1 WIC	CSPCS1W
Cyclostephanos cf. tholiformis var. 1 WIC	CSPCT1W
Cyclostephanos cf. tholiformis var. 2 WIC	CSPCT2W
Cyclostephanos cf. tholiformis	CSPCTHO
Cyclostephanos dubius var. 1	CSPDUB1
Cyclostephanos dubius var. 1 JCU	CSPDUB1J
Cyclostephanos sp. 1 WIC	CSPS1WI
Cyclostephanos tholiformis var. 1 WIC	CSPTH1W
Cyclostephanos tholiformis var. 2 WIC	CSPTH2W
Cyclostephanos tholiformis var. 1 JCU	CSPTHO1J
Cyclostephanos dubius var. 2 JCU	CSTDU2J
Cyclostephanos invisitatus var. 3 JCU	CSTIN3J
Cyclostephanos sp. 1 UMD	CSTUMD1
Ctenophora pulchella	CTEPUL
Chaetoceros sp.	CTOSP
Cyclotella sp. 1 JCU	CYC1JCU
Cyclotella aff. comensis var. 1 JCU	CYCACO1J
Cyclotella aff. comensis var. 3 JCU	CYCACO3J
Lindavia antiqua (W.Sm.) Nakov, Guillory, M.L.Julius, E.C.Ther. & A.J.Alverson	CYCANTI
Cyclotella aff. radiosa var. 2 JCU	CYCARA2J
Cyclotella aff. radiosa	CYCARAD
Cyclotella atomus var. 1 UMD	CYCAT1J
Cyclotella atomus var. 2 JCU	CYCAT2J
Cyclotella atomus Hust.	CYCATOM
Cyclotella atomus var. 1	CYCATOM1
Cyclotella atomus fine form	CYCATOMF
Cyclotella sp. with auxospore	CYCAUXOS
Lindavia bodanica	CYCBODA
Lindavia bodanica var. lemanica	CYCBOLE
Cyclotella cf. aff. radiosa	CYCCAFR
Cyclotella catenata Brun.	CYCCATE
Cyclotella cf. bodanica var. lemanica	CYCCBOL
Cyclotella cf. caspia	CYCCCAS
Cyclotella cf. distinguenda	CYCCDIS
Cyclotella cf. comensis	CYCCFCOM
Cyclotella cf. ocellata	CYCCFOCE
Cyclotella cf. gamma	CYCCGAM
Cyclotella cf. iris	CYCCIRI
Cyclotella cf. meneghiniana	CYCCMEN
Cyclotella comensis var. 2 lenticular valve	CYCCOM2L
Cyclotella comta var. affinis	CYCCOMAF
Cyclotella comensis/Cyclotella atomus ff	CYCCOMAT
Lindavia laurentiana Alexson, Wellard Kelly, Estepp & Reavie	CYCCOME1
Lindavia comensis (Grunow) Nakov, Guillory, M.L.Julius, E.C.Ther. & A.J.Alverson	CYCCOMES
Lindavia delicatula (Hust.) Nakov, Guillory, M.L.Julius, E.C.Ther. & A.J.Alverson	CYCCOMRC
Cyclotella comensis\RCWP JCU	CYCCOMRCJ
Lindavia comta (Ehrenb.) Nakov, Guillory, M.L.Julius, E.C.Ther. & A.J.Alverson	CYCCOMT
Lindavia rossii (Håk.) Nakov, Guillory, M.L.Julius, E.C.Ther. & A.J.Alverson	CYCCOMTO
Cyclotella cf. pseudostelligera	CYCCPSE
Cyclotella cf. radiosa	CYCCRAD
Cyclotella sp. cf. rossii	CYCCROS
Cyclotella cryptica Reimann. Lewin. & Guillard.	CYCCRYP
Cyclotella cf. stelligera	CYCCSTE
Cyclotella cf. stelligeroides	CYCCSTEO
Cyclotella cf. striata JCU	CYCCSTJC
Cyclotella cyclopunctata	CYCCYCL
Cyclotella delicatula/comta	CYCDELCM
Cyclotella delicatula/comensis	CYCDELCO
Lindavia delicatula (Hust.) Nakov, Guillory, M.L.Julius, E.C.Ther. & A.J.Alverson	CYCDELI
Cyclotella delicatula/Cyclotella ocellata	CYCDEOC
Cyclotella distinguenda	CYCDIST
Cyclotella gamma Sov.	CYCGAMM
Lindavia glomerata (H.Bachm) Adesalu & M.L.Julius	CYCGLOM
Cyclotella hakanssoniae	CYCHAKA
Cyclotella sp. 3 JCU	CYCJCU3
Cyclotella sp. 4 JCU	CYCJCU4
Cyclotella sp. 5 JCU	CYCJCU5
Cyclotella krammeri Hak.	CYCKRAM
Cyclotella kuetzingiana	CYCKUET
Cyclotella cf. kuetzingiana UMD	CYCKUETU
Cyclotella meneghiniana Kutz.	CYCMENE
Cyclotella michiganiana var. 1 JCU	CYCMI1J
Cyclotella michiganiana var. 2 JCU	CYCMI2J
Lindavia michiganiana (Skvortzov) Nakov, Guillory, M.L.Julius, E.C.Ther. & A.J.Alverson	CYCMICH
Cyclotella michiganiana/comensis	CYCMICOM
Cyclotella ocellata var. 2 JCU	CYCOCE2J
Lindavia ocellata (Pant.) Nakov, Guillory, M.L.Julius, E.C.Ther. and A.J.Alverson	CYCOCEL
Cyclotella distinguenda Hust.	CYCOPER
Cyclotella distinguenda var. unipunctata (Hust.) Håk. & J.R.Carter	CYCOPERU
Cyclotella planctonica var. 1 WIC	CYCPL1W
Cyclotella planktonica	CYCPLAN
Discostella pseudostelligera (Hust.) Houk & Klee	CYCPSEU
Cyclotella radiosa auxospore	CYCRAAX
Cyclotella radiosa	CYCRADI
Cyclotella aff. radiosa JCU	CYCRADIJ
Cyclotella rossii	CYCROSS
Lindavia rossii (Håk.) Nakov, Guillory, M.L.Julius, E.C.Ther. & A.J.Alverson	CYCROSSI
Cyclotella seratula	CYCSERA
Cyclotella schumannii	CYCSHUM
Lindavia socialis (F.Schütt) De Toni & Forti	CYCSOCI
Cyclotella sp.	CYCSP
Cyclotella sp. #1	CYCSP1
Cyclotella sp. #2	CYCSP2
Discostella stelligera (Cleve & Grunow) Houk & Klee	CYCSTEL
Cyclotella stelligeroides	CYCSTEO
Cyclotella striata (Kutz.) Grun.	CYCSTRI
Lindavia tripartita (Pant.) Nakov, Guillory, M.L.Julius, E.C.Ther. & A.J.Alverson	CYCTRIP
Discostella woltereckii (Hust.) Houk & Klee	CYCWOLT
Cymbella affinis Kutz.	CYMAFFI
Cymbopleura amphicephala (Nägeli) Krammer	CYMAMPH
Cymbella amphioxys	CYMAMPI
Cymatopleura angulata Greville	CYMANGUA
Cymbopleura angustata (W.Sm.) Krammer	CYMANGUB
Cymbella arctica	CYMARCT
Cymbella aspera	CYMASPE
Encyonopsis cesatii (Rabenh.) Krammer	CYMCESA
Cymbella cf. amphioxys	CYMCFAMP
Cymbella cf. cymbiformis	CYMCFCY
Cymbella cf. gracile	CYMCFGRA
Cymbopleura sp. cf. inaequalis	CYMCINE
Cymbella neocistula Krammer	CYMCIST
Cymbella neocistula var. islandica Krammer	CYMCISTG
Cymbella cistula Krammer	CYMCISTM
Cymatopleura sp. cf. lura	CYMCLUR
Cymbopleura apiculata Krammer	CYMCUSP
Cymbella cymbiformis Ag.	CYMCYMB
Delicata delicatula (Kütz.) Krammer	CYMDELI
Cymbellafalsa diluviana (Krasske) Lange-Bert. & Metzeltin	CYMDILU
Cymatopleura elliptica (Breb. & Godey) W. Sm.	CYMELLI
Cymatopleura elliptica var. hibernica	CYMELVH
Cymatopleura elliptica var. nobilis	CYMELVN
Cymbella hustedtii Krasske	CYMHUST
Cymbopleura hybrida (Grunow) Krammer	CYMHYBR
Cymbella sp. 1 JCU	CYMJCU1
Cymbella sp. 2 JCU	CYMJCU2
Cymbella kolbei	CYMKOLB
Cymbella laevis Nag. ex Kutz.	CYMLAEV
Cymbella lanceolata (Ag.) Ag.	CYMLANC
Cymbella lapponica	CYMLAPP
Cymbella designata Krammer	CYMLEPTR
Encyonema lunatum (W.Sm) Van Heurck	CYMLUNA
Cymbella laevis var. 1 JCU	CYMLV1J
Cymbella mexicana (Ehr.) Cl.	CYMMEXI
Encyonopsis microcephala (Grunow) Krammer	CYMMICR
Encyonema minutum (Hilse) D.G.Mann	CYMMINU
Encyonema latens (Krasske) D.G.Mann	CYMMINUL
Encyonema minutum var. pseudogracilis (Cholnoky) Czarn.	CYMMINUP
Encyonema silesiacum (Bleisch) D.G.Mann	CYMMINUS
Cymbopleura naviculiformis (Auersw.) Krammer	CYMNAVI
Cymbella neocistula	CYMNEOC
Encyonema norvegicum (Grunow) A.Mayer	CYMNORV
Cymbella obtusiuscula (Kutz.) Grun.	CYMOBTU
Cymbella parva	CYMPARV
Cymbopleura sp.	CYMPLSP
Encyonema auerswaldii Rabenh.	CYMPROAU
Encyonema leibleinii (C.Agardh) Silva et al.	CYMPROS
Navicymbula pusilla (Grunow) Krammer 2003	CYMPUSI
Cymbella silesciaca	CYMSILE
Reimeria sinuata (W.Greg.) Kociolek & Stoermer	CYMSINU
Reimeria sinuata f. antiqua (Grunow) Kociolek & Stoermer	CYMSINUA
Cymatopleura solea (Breb. & Godey) W. Sm.	CYMSOLE
Cymatopleura solea var. apiculata (W. Sm.) Ralfs	CYMSOLEA
Surirella regula Ehrenb.	CYMSOLER
Surirella comperei (Cocquyt & R.Jahn) Cocquyt & R.Jahn	CYMSOLES
Cymbella sp.	CYMSP
Cymbella suavis	CYMSUAV
Encyonema triangulum (Ehrenb.) Kütz.	CYMTRIA
Cymbella tumida (Breb. ex Kutz.) V.H.	CYMTUMIA
Cymbella tumidula Grun. ex A.S.	CYMTUMIU
Cymbopleura naviculiformis	CYPNAVI
Cymbopleura subcuspidata	CYPSUBC
Cyclostephanos costatilimbus (Kobayasi & Kobayashi) Stoermer, Hakanss	CYSCOST
Cyclostephanos dubius (Fricke) Round	CYSDUBI
Cyclostephanos invisitatus (Hohn & Hellerman) Ther. Stoer. Hak. 198	CYSINVI
Cyclostephanos sp.	CYSSP
Cyclostephanos tholiformis Stoerm. Hak. & Ther.	CYSTHOL
Denticula cf. kuetzingii	DENCKUE
Denticula elegans Kutz.	DENELEG
Denticula kuetzingii	DENKUET
Denticula sp.	DENSP
Denticula subtilis Grun.	DENSUBT
Denticula tenuis Kutz.	DENTENU
Denticula tenuis var. crassula (Nag.) W. & G.S. West	DENTENUC
Odontidium anceps (Ehrenb.) Ralfs	DIAANCE
Diatoma ehrenbergii	DIAEHR
Odontidium hyemale (Roth) Kütz.	DIAHIEM
Odontidium mesodon (Ehrenb.) Kütz.	DIAHIEMM
Diatoma mesodon	DIAMESO
Diatoma moniliformis	DIAMONO
Diatoma sp.	DIASP
Diatoma tenuis	DIATENS
Diatoma tenuis C.Agardh	DIATENU
Diatoma tenuis C.Agardh	DIATENUE
Diatoma vulgaris	DIAVUIS
Diatoma vulgaris Bory	DIAVULG
Diploneis sp. 1 JCU	DIP1JCU
Diploneis boldtiana Cl.	DIPBOLD
Diploneis cf. marginestriata	DIPCMAR
Diploneis cf. modica	DIPCMOD
Diploneis cf. petersonii	DIPCPET
Diploneis cf. subovalis	DIPCSUB
Diploneis elliptica (Kutz.) Cl.	DIPELLI
Diploneis elliptica var. ladogensis	DIPELVL
Diploneis finnica	DIPFINN
Diploneis krammeri	DIPKRAMM
Diploneis marginestriata	DIPMARG
Diploneis oblongella (Nag. ex Kutz.) Ross	DIPOBLO
Diploneis oculata (Breb.) Cl.	DIPOCUL
Diploneis ovalis (Hilse) Cl.	DIPOVAL
Diploneis parma Cl.	DIPPARM
Diploneis petersonii	DIPPETE
Diploneis pseudovalis Hust.	DIPPSEU
Diploneis puella (Schum.) Cl.	DIPPUEL
Diploneis sp.	DIPSPE
Diploneis subovalis	DIPSUBO
Diadesmis contenta	DISCONT
Discostella pseudostelligera	DISPSEU
Discostella stelligera	DISSTEL
Encyonema ventricosum	ENC
Encyonema caespitosum	ENCCAES
Encyonema cf. gracile	ENCCFGR
Encyonema cf. norvegicum	ENCCFNO
Encyonema cf. minutum	ENCCMIN
Encyonema cf. silesiacum	ENCCSIL
Encyonema cf. simile	ENCCSIM
Encyonema evergladianum	ENCEVERG
Encyonema gracile	ENCGRA
Encyonema hebridicum	ENCHEBR
Encyonopsis sp. 1 JCU	ENCJCU1
Encyonopsis krammeri	ENCKRAM
Encyonopsis lanceola	ENCLANC
Encyonema minutum	ENCMINU
Encyonema neogracile	ENCNEOG
Encyonema norvegicum	ENCNORV
Encyonema prostratum	ENCPRO
Encyonema procerum	ENCPROC
Encyonema reichardtii	ENCREIC
Encyonema silesiacum	ENCSILE
Encyonema silesiacum var. distinctpunctata	ENCSIVD
Encyonema sp.	ENCSP
Encyonema triangulum	ENCTRIA
Encyonema ventricosum var. angusta	ENCVEAN
Encyonema ventricosum morphotype 1	ENCVEM1
Encyonema ventricosum morphotype 2	ENCVEM2
Encyonema ventricosum morphotype 3	ENCVEM3
Encyonema vulgare	ENCVULG
Encyonopsis cesatii	ENPCESA
Encyonopsis cf. subminuta	ENPCSUB
Encyonopsis descripta	ENPDESC
Encyonopsis microcephala	ENPMICR
Encyonopsis subminuta	ENPSUBM
Entomoneis ornata (J.W. Bail.) Reim. in Patr. & Reim.	ENTORNA
Entomoneis paludosa var. subsalina	ENTPALSU
Entomoneis paludosa	ENTPALU
Entomoneis sp.	ENTSP
Eolimna cf. minima	EOLCFMI
Eolimna cf. tantula	EOLCTAN
Eolimna minima	EOLMINI
Eolimna sp.	EOLSP
Eolimna subminuscula	EOLSUBM
Epithemia adnata	EPIADNA
Epithemia argus	EPIARGU
Epithemia sorex	EPISORE
Epithemia sp.	EPISPX
Epithemia turgida	EPITURG
Epithemia turgida var. westermannii	EPITUWE
Eucocconeis cf. laevis	EUCCLAE
Eucocconeis sp.	EUCSP
Eunotia arcus	EUNARCU
Eunotia bidens	EUNBIDE
Eunotia bilunaris var. mucophila	EUNBILMU
Eunotia bilunaris	EUNBILU
Eunotia cf. circumborealis	EUNCCIR
Eunotia cf. curvata	EUNCCURV
Eunotia cf. maior	EUNCFMAI
Eunotia cf. formica	EUNCFOR
Eunotia cf. pectinalis	EUNCFPEC
Eunotia cf. steinekii	EUNCFSTE
Eunotia cf. implicata	EUNCIMP
Eunotia cf. incisa	EUNCINC
Eunotia cf. intermedia	EUNCINT
Eunotia cf. paludosa	EUNCPAL
Eunotia cf. praerupta	EUNCPRA
Eunotia cf. subarcuatoides	EUNCSUB
Eunotia bilunaris (Ehrenb.) Schaarschm.	EUNCURV
Eunotia diadema	EUNDIAD
Eunotia diodon	EUNDIOD
Eunotia exigua	EUNEXIG
Eunotia faba	EUNFABA
Eunotia fallax	EUNFALL
Eunotia formica	EUNFORM
Eunotia hexaglyphis	EUNHEXA
Eunotia implicata	EUNIMPL
Eunotia incisa var. borealis	EUNINBO
Eunotia incisa W. Sm.	EUNINCI
Eunotia intermedia	EUNINTE
Eunotia maior	EUNMAIO
Eunotia minor	EUNMINO
Eunotia monodon	EUNMONO
Eunotia nymanniana	EUNNYMA
Eunotia paerupta	EUNPAER
Eunotia pectinalis (O. F. Mull.) Rabh.	EUNPECT
Eunotia pectanalis var. undulata	EUNPEUN
Eunotia praerupta Ehr.	EUNPRAE
Eunotia serra	EUNSERR
Eunotia soleirolii	EUNSOLE
Eunotia sp.	EUNSP
Eunotia sudetica	EUNSUDE
Eunotia tetradon	EUNTETR
Eunotia zasuminensis	EUNZASU
Fallacia cf. monoculata	FALCFMON
Fallacia cf. sublucidula	FALCSUB
Fallacia sp. 1 JCU	FALJCU1
Fallacia lenzii	FALLENZ
Fallacia pygmaea	FALPYGM
Fallacia tenera	FALTENE
Fistulifera cf. saprophila	FISCSAP
Fragilariaforma biapitata	FMABICA
Fragilariaforma nitzschoides	FMANITZ
Fragilaria brevistriata inflata f. 1 GLEI	FRABI1G
Fragilaria brevistriata var. binodis	FRABRBI
Pseudostaurosira brevistriata (Grunow) D.M.Williams & Round	FRABREV
Pseudostaurosira brevistriata var. inflata (Pant.) Edlund	FRABREVI
Fragilaria brevistriata var. elliptica	FRABRVE
Fragilaria cf. acus	FRACACUS
Fragilaria capucina var. gracilis	FRACAPG
Fragilaria capucina var. rumpens	FRACAPR
Fragilaria capucina Desm.	FRACAPU
Fragilaria capucina var. lanceolata Grun.	FRACAPUL
Fragilaria mesolepta Rabenh.	FRACAPUM
Fragilaria capucina var. perminuta	FRACAPVP
Fragilaria capucina var. austriaca	FRACAVA
Fragilaria capucina/vaucheriae complex	FRACAVAU
Fragilaria cf. brevistriata var. binodis	FRACBBI
Fragilaria cf. brevistriata	FRACBRE
Fragilaria cf. brevistriata var. inflata	FRACBRI
Fragilaria cf. capucina	FRACCAP
Fragilaria cf. capucina var. mesolepta	FRACCME
Fragilaria cf. construens var. binodis	FRACCOB
Fragilaria cf. construens	FRACCON
Fragilaria cf. construens var. pumila	FRACCOP
Fragilaria cf. crotonensis	FRACCRO
Fragilaria cf. famelica	FRACFAM
Fragilaria cf. gracilis	FRACGRA
Fragilaria cf. inflata JCU	FRACINFJ
Staurosira construens Ehrenb.	FRACONS
Staurosira construens var. binodis (Ehrenb.) Hamilton	FRACONSB
Staurosira construens var. minuta (Temp & H.Perag.) N.A.Andresen, Stoermer & Kreis	FRACONSM
Staurosira construens var. pumila (Grunow) Kingston	FRACONSP
Staurosira subsalina (Hust.) Lange-Bert.	FRACONSS
Staurosira construens var. venter (Ehrenb.) Hamilton	FRACONSV
Fragilaria constricta	FRACOTA
Fragilaria cf. pinnata var. acuminata	FRACPAC
Fragilaria cf. pararumpens	FRACPAR
Fragilaria cf. perminuta	FRACPER
Fragilaria cf. pinnata	FRACPIN
Fragilaria cf. pinnata var. intercedens	FRACPIT
Fragilaria crotonensis Kitton	FRACROT
Fragilaria crotonensis var. oregona Sov.	FRACROTO
Fragilaria cf. rumpens	FRACRUM
Fragilaria cf. subsalina	FRACSUB
Fragilaria cf. tenera	FRACTEN
Fragilaria cf. vaucheriae	FRACVAU
Fragilaria cf. virescens	FRACVIR
Fragilaria cyclopum	FRACYCL
Fragilaria exigua	FRAEXI
Fragilaria famelica	FRAFAME
Fragilaria gracilis	FRAGRAC
Fragilaria heidenii	FRAHEID
Fragilaria vaucheriae (Kütz.) J.B.Petersen	FRAINTE
Fragilaria intermedia var. fallax (Grun.) Stoerm. & Yang	FRAINTEF
Fragilaria sp. 5 JCU	FRAJCU5
Fragilaria sp. 7 JCU	FRAJCU7
Staurosirella lapponica (Gronow) D.M.Williams & Round	FRALAPP
Fragilaria lata	FRALATA
Staurosirella leptostauron (Ehrenb.) D.M.Williams & Round	FRALEPT
Staurosirella leptostauron var. dubia (Grunow) Edlund	FRALEPTD
Fragilaria mesolepta	FRAMESO
Fragilaria microstriata	FRAMICRO
Fragilaria neoproducta	FRANEOP
Fragilariforma nitzschioides (Grunow) Lange-Bert.	FRANITZ
Fragilaria pararumpens	FRAPARA
Fragilaria parasitica	FRAPARAS
Fragilaria perminuta var. 1 WIC	FRAPER1
Staurosirella pinnata (Ehrenb.) D.M.Williams & Round	FRAPINN
Staurosirella pinnata var. intercedens (Grunow) Hamilton	FRAPINNI
Punctastriata lancettula (Schum.) Hamilton & Siver	FRAPINNL
Fragilaria pinnata var. acuminata	FRAPINVA
Fragilaria pinnata var. 1 JCU	FRAPJCU1
Fragilaria pinnata var. 2 JCU	FRAPJCU2
Fragilaria radians Lange-Bertalot 2010(?)	FRARADI
Fragilaria rumpens var. small WIC	FRARUSW
Fragilaria sp.	FRASPC
Fragilaria tenera	FRATENE
Fragilaria vaucheriae var. 1 WIC	FRAVA1W
Fragilaria vaucheriae (Kutz.) Peters.	FRAVAUC
Fragilaria recapitellata Lange-Bert. & Metzeltin	FRAVAUCC
Fragilariforma virescens (Ralfs) D.M.Williams & Round	FRAVIRE
Fragilaria constricta var. stricta	FRCONSTR
Fragilariforma virescens	FRFVIRE
Frankophila similioides	FRKSIMI
Frustulia amphipleuroides	FRUAMPH
Frustulia crassinervia	FRUCRASS
Frustulia erifuga	FRUERIF
Frustulia rhomboides	FRURHOM
Frustulia amphipleuroides (Grunow) A.Cleve	FRURHOMA
Frustulia rhomboides var. crassinerva	FRURHOMC
Frustulia saxonica Rabenh.	FRURHOMS
Frustulia saxonica	FRUSAXO
Frustulia sp.	FRUSP
Frustulia vulgaris (Thw.) DeT.	FRUVULG
Gomphocymbella ancyli	GCYANCY
Geissleria acceptata	GEIACCE
Geisslaria cf. decussis	GEICDEC
Geissleria cf. decussis	GEICFDEC
Geissleria cf. similis	GEICSIM
Geissleria cummerowi	GEICUMM
Geissleria declivis	GEIDECL
Geissleria decussis	GEIDECU
Geissleria krigeri	GEIKRIG
Geissleria similis	GEISIMI
Geissleria sp.	GEISP
Gomphonema acidolinatum	GOMACID
Gomphonema acuminatum Ehr.	GOMACUM
Gomphonema affine Kutz.	GOMAFFI
Gomphonema insigne W.Greg.	GOMAFFII
Gomphonema amoenum	GOMAMOE
Gomphonema angustum	GOMANGM
Gomphonema angustatum (Kutz.) Rabh.	GOMANGU
Gomphonema productum (Grunow) Lange-Bert. & E.Reichardt	GOMANGUP
Gomphonema augur	GOMAUGU
Gomphosphenia lingulatiformis (Lange-Bert. & E.Reichardt) Lange-Bert	GOMBRAS
Gomphonema brebissonii	GOMBREB
Gomphonema cf. acuminatum	GOMCACU
Gomphonema cf. angustatum	GOMCANG
Gomphonema cf. angustum	GOMCANU
Gomphonema capitatum	GOMCAPI
Gomphonema cf. auritum	GOMCAUR
Gomphonema cf. clevei	GOMCCLE
Gomphonema sp. cf. entolejum	GOMCENT
Gomphonema cf. pseudoaugur	GOMCFPSA
Gomphonema cf. subsagitta	GOMCFSU
Gomphonema cf. subclavatum	GOMCFSUB
Gomphonema cf. truncatum	GOMCFTRU
Gomphonema cf. vibrio	GOMCFVI
Gomphonema cf. gracile	GOMCGRA
Gomphonema cf. hebridense	GOMCHEB
Gomphonema clavatum	GOMCLAV
Gomphoneis clevei (Fricke) M.Gil	GOMCLEV
Gomphonema clavatulum	GOMCLUM
Gomphonema cf. micropus	GOMCMIC
Gomphonema cf. minutum	GOMCMIN
Gomphonema cf. olivaceum var. calcarum	GOMCOLC
Gomphonema cf. olivaceum	GOMCOLI
Gomphonema cf. parvulum	GOMCPAR
Gomphonema cf. smalla WIC	GOMCSMW
Gomphonema cf. tackei	GOMCTAC
Gomphonema dichotomum Kutz.	GOMDICH
Gomphonema exiguum	GOMEXIG
Gomphonema gibba	GOMGIBB
Gomphonema gracile Ehr. emend. V.H.	GOMGRAC
Gomphonema grovei	GOMGROV
Gomphonema hebridense	GOMHERB
Gomphonema innocens	GOMINNO
Gomphonema sp. 2 JCU	GOMJCU2
Gomphonema sp. 3 JCU	GOMJCU3
Gyrosigma kuetzingii	GOMKUET
Gomphonema lingulatiforma	GOMLING
Gomphonema lingulatum	GOMLINM
Gomphonema lipperti	GOMLIPP
Gomphonema micropus	GOMMICR
Gomphonema minutum f. syriacum	GOMMINS
Gomphonema minutum	GOMMINU
Gomphonema minusculum	GOMMINUS
Gomphonema olivaceum (Lyngb.) Kutz.	GOMOLIV
Gomphonema olivaceoides	GOMOVIC
Gomphonema parvulum var. exilissimum	GOMPAEX
Gomphonema parvulum (Kutz.) Kutz.	GOMPARV
Gomphonema pseudoaugur	GOMPSE
Gomphonema pumila var. 1 WIC	GOMPU1W
Gomphonema cf. pumilum	GOMPUMI
Gomphonema pumilum	GOMPUMIL
Gyrosigma reimeri	GOMREIM
Gomphonema simum M.H.Hohn & Hellerman	GOMSIMU
Gomphonema smalla WIC	GOMSMAW
Gomphonema sp.	GOMSP
Gomphonema subclavatum var. mexicanum (Grun.) Patr.	GOMSUBCM
Gomphonema subtile Ehr.	GOMSUBT
Gomphonema subsagitta	GOMSUSA
Gomphonema tenellum Kutz.	GOMTENE
Gomphonema tergestinum (Grun.) Fricke	GOMTERG
Gomphonema truncatum	GOMTRUN
Gomphonema ventricosum Greg.	GOMVENT
Gomphonema vibrio	GOMVIBR
Gomphoneis herculeana	GOSHERC
Gomphosphenia sp.	GOSSP
Gyrosigma acuminatum (Kutz.) Rabh.	GYRACUM
Gyrosigma attenuatum (Kutz.) Rabh.	GYRATTE
Gyrosigma sciotoense (Sull.) Cleve	GYRNODI
Gyrosigma obscurum (W. Sm.) Giff. & Henfr.	GYROBSC
Gyrosigma obtusatum	GYROBTU
Gyrosigma scalproides (Rabh.) Cl.	GYRSCAL
Gyrosigma sciotoense (Sull.) Cleve	GYRSCIO
Gyrosigma sp.	GYRSP
Gyrosigma acuminatum (Kütz.) Rabenh.	GYRSPEN
Gyrosigma spencerii var. curvula (Grun.) Reim.	GYRSPENC
Gyrosigma strigilis	GYRSTR
Gyrosigma wormleyi	GYRWORM
Halamphora cf. turgida	HALCTUR
Halamphora dusenii	HALDUSE
Halamphora oligotraphenta	HALLOLIG
Halamphora normanii	HALNOR
Halamphora sp.	HALSP
Halamphora thumensis	HALTHUM
Halamphora veneta	HALVENE
Hantzschia abundans	HANABUN
Hantzschia amphioxys (Ehr.) Grun.	HANAMPH
Hantzschia amphioxys f. capitata O. Mull.	HANAMPHC
Hannaea arcus (Ehr.) Patr.	HANARCU
Hantzschia sp.	HANSPECI
Hippodonta capitata	HIPCAPI
Hippodonta costulata	HIPCOST
Hippodonta hungarica	HIPHUGA
Hippodonta luenebergensis	HIPLUEN
Hippodonta sp.	HIPSP
Karayevia cf. clevei	KARCFCLE
Karayevia clevei	KARCLEV
Karayevia clevei var clevei	KARCLEVC
Karayevia clevei var. rostrata	KARCLVR
Karyevia sp. 2 JCU	KARJCU2
Karayevia laterostata	KARLATE
Karayevia ploenensis	KARPLOE
Lemnicola hungarica	LEMHUNG
Luticola chonii	LUTCHON
Luticola cf. mutica var. 1 WIC	LUTCM1W
Luticola cf. mutica var. 2 WIC	LUTCMU2
Luticola cf. sp.	LUTCSP
Luticola goeppertiana	LUTGOEP
Luticola mutica var. 1 WIC	LUTMU1W
Luticola mutica var. 2 WIC	LUTMU2W
Luticola mutica	LUTMUTI
Luticola sp.	LUTSP
Martyana sp. 1 GLEI	MAR1GLE
Martyana sp. 4 JCU	MAR4JCU
Martyana sp. 5 JCU	MAR5JCU
Martyana cf. martyi	MARCMAR
Martyana sp. 6 JCU	MARJCU6
Martyana martyii	MARMART
Martyana sp.	MARSP
Mastogloia smithii	MASSMIT
Mayamaea atomus	MAYATOM
Mayamaea atomus var. permitis	MAYATVP
Melosira sp. with auxospore	MELAUXOS
Melosira cf. lineata	MELCFLIN
Orthoseira roeseana (Rabenh.) Pfitzer	MELROSE
Melosira sp.	MELSP
Melosira undulata (Ehr.) Kutz.	MELUNDU
Melosira varians Ag.	MELVARI
Meridion circulare (Grev.) Ag.	MERCIRC
Meridion circulare var. constrictum (Ralfs) V.H.	MERCIRCC
Meridion circulare var. constricta	MERCIVC
Meridion sp.	MERSP
Navicula cf. pseudanglica	NABCPAN
Geissleria acceptata (Hust.) Lange-Bert. & Metzeltin	NAVACCE
Navicula agrestis	NAVAGRE
Placoneis elginensis (W.Greg.) E.J.Cox	NAVANGL
Navicula anglica var. subsalsa (Grun.) Cl.	NAVANGLU
Navicula antonii	NAVANTO
Sellaphora arvensis (Hust.) C.E.Wetzel & Ector	NAVARVE
Mayamaea atomus (Kütz.) Lange-Bert	NAVATOM
Navicula atomus var. permitis	NAVATPE
Navicula aurora Sov.	NAVAURO
Navicula austrocollegarum	NAVAUST
Sellaphora bacillum (Ehrenb.) D.G.Mann	NAVBACI
Navicula bergeri	NAVBERG
Navicula bergerii	NAVBERGE
Navicula cf. atomus var. alcimonica	NAVCAAL
Navicula cf. absoluta	NAVCABS
Navicula cf. acceptata	NAVCACC
Navicula cf. arvensis var. maior	NAVCAMA
Navicula cf. atomus var. permitis	NAVCAPE
Hippodonta capitata (Grunow) Lange-Bert, Metzeltin & Witkowski	NAVCAPI
Hippodonta hungarica (Grunow) Lange-Bert, Metzeltin & Witkowski	NAVCAPIH
Hippodonta luneburgensis (Grunow) Lange-Bert, Metzeltin & Witkowski	NAVCAPIL
Navicula cari	NAVCARI
Navicula capitatoradiata	NAVCART
Navicula cf. arvensis	NAVCARV
Navicula catalanogermanica	NAVCATAL
Navicula caterva	NAVCATE
Navicula cf. bergii	NAVCBER
Navicula cf. bryophila	NAVCBRY
Navicula cf. clementis	NAVCCLE
Navicula cf. constans	NAVCCON
Navicula cf. cryptocephela	NAVCCRC
Navicula cf. cryptotenelloides	NAVCCRO
Navicula cf. cryptotenella	NAVCCRY
Navicula cf. difficillima	NAVCDFM
Navicula cf. difficillimoides	NAVCDIF
Navicula cf. elaphros	NAVCELA
Navicula sp. cf. elginensis	NAVCELG
Navicula cf. elginensis	NAVCELN
Navicula cf. capitatoradiata	NAVCFCAP
Navicula cf. cryptonelloides	NAVCFCL
Navicula cf. erifuga	NAVCFER
Navicula cf. gastrum	NAVCGAS
Navicula cf. gerlofii	NAVCGER
Navicula cf. gastrum var. signata	NAVCGSS
Navicula cf. halophila	NAVCHAL
Navicula sp. cf. hambergii	NAVCHAM
Navicula cf. helensis	NAVCHEL
Navicula cf. hustedtii	NAVCHUS
Navicula cf. impexa	NAVCIMP
Navicula cincta (Ehr.) Ralfs	NAVCINC
Navicula cf. indifferens	NAVCIND
Navicula cinna	NAVCINN
Craticula citrus (Krasske) E.Reichardt	NAVCITR
Navicula cf. jaagii	NAVCJAG
Navicula cf. jentzschii	NAVCJEN
Navicula cf. krasskei	NAVCKRA
Navicula cf. kuelbsii	NAVCKUE
Navicula cf. latens	NAVCLAT
Placoneis clementis (Grunow) E.J.Cox	NAVCLEM
Navicula cf. medioconvexa	NAVCMCX
Navicula cf. minima	NAVCMIN
Navicula cf. minuscula muralis	NAVCMMU
Navicula cf. mutica	NAVCMUT
Cavinula cocconeiformis (Gregory ex Grev.) D.G.Mann & A.J.Stickle	NAVCOCC
Navicula cf. ochridana	NAVCOCH
Navicula concentrica	NAVCONC
Diadesmis confervacea Kütz.	NAVCONF
Navicula constans	NAVCONST
Navicula contenta	NAVCONT
Diadesmis contenta var. biceps (Grunow) P.B.Hamilton	NAVCONTB
Navicula cf. oppugnata	NAVCOPP
Hippodonta costulata (Grunow) Lange-Bert, Metzeltin & Witkowski	NAVCOST
Navicula constans var. symmetrica	NAVCOVS
Navicula cf. porifera var. opportuna	NAVCPOP
Navicula cf. pseudoventralis	NAVCPSE
Navicula cf. pupula	NAVCPUP
Navicula cf. radiosa	NAVCRAD
Navicula cf. reichardtiana	NAVCREIA
Navicula cf. rhynchocephela	NAVCRHY
Navicula cf. rotunda	NAVCRON
Navicula cf. rotundata	NAVCROT
Navicula cryptofallax	NAVCRYF
Navicula cryptotenelloides	NAVCRYOI
Navicula cryptocephala Kutz.	NAVCRYP
Navicula cryptotenella	NAVCRYPT
Navicula veneta Kütz.	NAVCRYPV
Navicula cf. seminuloides	NAVCSEM
Navicula cf. soehrensis var. hassiaca	NAVCSHA
Navicula cf. seminulum	NAVCSLM
Navicula cf. submuralis	NAVCSMU
Navicula cf. subrotundata	NAVCSUB
Navicula cf. subtilissima	NAVCSUL
Navicula cf. subminuscula	NAVCSUM
Navicula cf. submolesta	NAVCSUT
Navicula cf. tridentula	NAVCTRI
Craticula cuspidata (Kütz.) D.G.Mann	NAVCUSP
Navicula cf. utermoehlii	NAVCUTE
Navicula cf. vitabunda	NAVCVBU
Navicula cf. venerabilis	NAVCVEB
Navicula cf. veneta	NAVCVEN
Navicula cf. vitiosa	NAVCVIT
Navicula cf. wildii	NAVCWIL
Navicula declivis	NAVDECL
Navigeia decussis (Østrup ) Bukht.	NAVDECU
Navicula densilineata	NAVDENS
Navicula detenta Hust.	NAVDETE
Navicula difficillimoides	NAVDIFF
Navicula difficillima	NAVDIFFI
Sellaphora disjuncta (Hust.) D.G.Mann	NAVDISJ
Navicula elginensis	NAVELGI
Placoneis lata (Perag.) R.L.Lowe	NAVELGIL
Navicula elginensis var. cuneata	NAVELVC
Navicula enigmatica	NAVENIG
Navicula erifuga	NAVERIF
Navicula evanida	NAVEVAN
Placoneis exigua (W.Greg.) Mereschk.	NAVEXIG
Navicula exigua var. capitata Patr.	NAVEXIGC
Navicula exilis	NAVEXIL
Placoneis explanata (Hust.) Mayama	NAVEXPL
Navicula farta Hust.	NAVFART
Navicula sp.? fine striae	NAVFINE
Navicula fluens	NAVFLUE
Mayamaea fossalis (Krasske) Lange-Bert.	NAVFOSS
Fallacia fracta (Hust. ex Simonsen) D.G.Mann	NAVFRAC
Craticula subminuscula (Manguin) C.E.Wetzel & Ector	NAVFRUG
Placoneis gastrum (Ehrenb.) Mereschk.	NAVGAST
Navicula gastrum var. signata Hust.	NAVGASTS
Navicula gerlofii	NAVGERL
Navicula germainii	NAVGERM
Navicula globosa	NAVGLOB
Navicula gottlandica Grun.	NAVGOTT
Navicula cari Ehrenb.	NAVGRACO
Navicula gregaria Donk.	NAVGREG
Navicula halophila	NAVHALO
Placoneis hambergii (Hust.) Bruder	NAVHAMB
Sellaphora harderi (Hust.) Foets &C.E.Wetzel	NAVHARD
Chamaepinnularia hassiaca (Krasske) Cantonati & Lange-Bert.	NAVHASS
Fallacia helensis (P.F.F.Schulz) D.G.Mann	NAVHELE
Navicula ignota var. acceptata	NAVIGVA
Luticola imbricata (W.Bock) Levkov, Metzeltin & A.Pavolv	NAVIMBR
Navicula indifferens	NAVINDI
Navicula ingrata Krasske	NAVINGR
Prestauroneis integra (W.Sm.) Bruder	NAVINTE
Navicula insociabilis var. dissipatoides	NAVINVD
Navicula jaagii	NAVJAAG
Cavinula jaernefeltii (Hust.) D.G.Mann & A.J.Stickle	NAVJAER
Navicula sp. 10 JCU	NAVJCU10
Navicula sp. 11 JCU	NAVJCU11
Navicula sp. 12 JCU	NAVJCU12
Navicula sp. 13 JCU	NAVJCU13
Navicula sp. 14 JCU	NAVJCU14
Navicula sp. 15 JCU	NAVJCU15
Navicula sp. 16 JCU	NAVJCU16
Navicula sp. 18 JCU	NAVJCU18
Navicula sp. 19 JCU	NAVJCU19
Navicula sp. 20 JCU	NAVJCU20
Navicula sp. 21 JCU	NAVJCU21
Navicula sp. 4 JCU	NAVJCU4
Navicula sp. 5 JCU	NAVJCU5
Navicula sp. 6 JCU	NAVJCU6
Navicula sp. 7 JCU	NAVJCU7
Navicula sp. 8 JCU	NAVJCU8
Navicula sp. 9 JCU	NAVJCU9
Navicula jentzschii	NAVJENT
Navicula kotschyi	NAVKOTS
Navicula krasskei	NAVKRAS
Navicula kuelbsii	NAVKUEL
Lacustriella lacustris (W.Greg.) Lange-Bert. & Kulikovskiy	NAVLACU
Sellaphora laevissima (Kütz.) D.G.Mann	NAVLAEV
Navicula trivialis Lange-Bert.	NAVLANC
Navigeia thingvallae (Østrup) Bukht.	NAVLATE
Navicula lenzii	NAVLENZ
Navicula lesmonensis	NAVLESM
Navicula levanderi	NAVLEVA
Navicula libonensis	NAVLIBO
Navicula lundii	NAVLUND
Chamaepinnularia mediocris (Krasske) Lange-Bert	NAVMEDI
Navicula menisculus Schum.	NAVMENI
Navicula upsaliensis (Grunow) Perag.	NAVMENIU
Navicula minima Grun.	NAVMINI
Adlafia minuscula (Grunow) Lange-Bert.	NAVMINU
Adlafia minuscula var. muralis (Grunow) Lange-Bert.	NAVMINUM
Navicula modica	NAVMODI
Navicula muraliformis Hust.	NAVMURAF
Adlafia minuscula var. muralis (Grunow) Lange-Bert.	NAVMURAS
Luticola mutica (Kütz.) D.G.Mann	NAVMUTI
Luticola cohnii (Hilse) D.G.Mann	NAVMUTIC
Luticola undulata (Hilse) D.G.Mann	NAVMUTIU
Navicula novaesiberica	NAVNOVA
Navicula occulata	NAVOCCU
Navicula ochridana Hust.	NAVOCHR
Navicula odiosa Wallace	NAVODIO
Fallacia omissa (Hust.) D.G.Mann	NAVOMIS
Navicula orchridana	NAVORCH
Navicula paucivisitata Patr.	NAVPAUC
Fistulifera pelliculosa (Kütz.) Lange-Bert.	NAVPELL
Navicula peregrina	NAVPERE
Humidophila perpusilla (Grunow) R.L.Lowe, Kociolek, J.R.Johans., Van de Vijver, Lange-Bert. & Kopalová	NAVPERP
Navicula phyllepta Kutz.	NAVPHYL
Paraplaconeis placentula (Ehrenb.) Kulikovskiy & Lange-Bert.	NAVPLAC
Navicula platysoma Ehr.	NAVPLAT
Placoneis porifera (Hust.) T.Ohtsuka & Y.Fujita	NAVPORI
Navicula porifera var. opportuna	NAVPORO
Navicula praeterita	NAVPRAE
Prestauroneis protracta (Grunow) I.W.Bishop, Minerovic, Q.Liu & Kociolek	NAVPROT
Navicula protractoides	NAVPROTA
Navicula pseudanglica	NAVPSAN
Navicula pseudohalophila	NAVPSEHA
Navicula pseudotuscula	NAVPSETU
Navicula pseudolanceolata Lange-Bert.	NAVPSEUL
Fallacia pseudomuralis (Hust.) D.G.Mann	NAVPSEUM
Navicula pseudoreinhardtii Patr.	NAVPSEUR
Cavinula pseudoscutiformis (Hust.) D.G.Mann & Stickle	NAVPSEUS
Sellaphora pseudoventralis (Hust.) Chudaev & Gololobova	NAVPSEUY
Navicula pseudokotschyi	NAVPSKO
Sellaphora pupula (Kütz.) Mereschk.	NAVPUPU
Sellaphora parapupula Lange-Bert.	NAVPUPUC
Sellaphora wummensis J.R.Johans.	NAVPUPUE
Sellaphora mutata (Krasske) Lange-Bert.	NAVPUPUM
Navicula pusilla	NAVPUSIL
Navicula radiosa Kutz.	NAVRADI
Navicula radiosafallax Lange-Bert.	NAVRADIP
Navicula cryptotenella Lange-Bert.	NAVRADIT
Navicula radiosafallax	NAVRAFX
Navicula recens	NAVRECE
Navicula reinhardtii Grun.	NAVREIN
Navicula reinhardtii var. elliptica Herib.	NAVREINE
Navicula reichardtiana	NAVREIT
Navicula rhynchotella	NAVRHLA
Navicula rhynchotella Lange-Bert.	NAVRHYN
Navicula rhynchotella Lange-Bert.	NAVRHYNA
Navicula rostellata	NAVROST
Navicula rotundata	NAVROTA
Navicula rotunda	NAVROTU
Navicula salinarum Grun.	NAVSALI
Navicula capitatoradiata H.Germ. ex Gasse	NAVSALII
Navicula subatomoides	NAVSATM
Luticola saxophila (W.Bock ex Hust.) D.G.Mann	NAVSAXO
Navicula submuscicola (Chamaepinnularia)	NAVSBMU
Navicula schmassmannii	NAVSCHM
Geissleria schoenfeldii (Hust.) Lange-Bert. & Metzeltin	NAVSCHO
Cavinula scutelloides (W.Sm.) Lange-Bert.	NAVSCUT
Navicula semen	NAVSEME
Navicula seminuloides Hust.	NAVSEMIO
Sellaphora seminulum (Grunow) D.G.Mann	NAVSEMIU
Placogeia similis (Krasske) Bukht.	NAVSIMI
Navicula soehrensis var. hassiaca	NAVSOEHH
Navicula sorella	NAVSORE
Navicula sp.	NAVSP
Navicula sp. #30	NAVSP30
Navicula sp. #31	NAVSP31
Navicula splendicula VanLand.	NAVSPLE
Navicula streckerae	NAVSTREC
Sellaphora stroemii (Hust.) H.Kobayasi	NAVSTRO
Navicula stroesei	NAVSTROI
Navicula subatomoides var. 1 WIC	NAVSU1W
Fallacia subhamulata (Grunow) D.G.Mann	NAVSUBH
Navicula subhamulata var. undulata Hust.	NAVSUBHU
Navicula sublucidula	NAVSUBL
Fallacia submitis (Hust.) D.G.Mann	NAVSUBMI
Navicula subminuscula	NAVSUBMS
Navicula submuralis Hust.	NAVSUBMU
Navicula subocculata Hust.	NAVSUBO
Navicula subplacentula	NAVSUBP
Sellaphora subrotundata (Hust.) C.E.Wetzel, Ector, Van de Vijver, Compère & D.G.Mann	NAVSUBR
Kobayasiella subtilissima (Cleve) Lange-Bert.	NAVSUBT
Navicula subadnata var. 1 WIC	NAVSUD1
Navicula symmetrica	NAVSYMM
Eolimna tantula (Hust.) Lange-Bert.	NAVTANT
Navicula tenelloides Hust.	NAVTENE
Navicula tridentula	NAVTRID
Navicula tripunctata (O.F. Mull.) Bory	NAVTRIP
Navicula tripunctata var. schizonemoides (V.H.) Patr.	NAVTRIPS
Navicula trivialis Lange-Bert.	NAVTRIV
Navicula trophicatrix	NAVTROPH
Aneumastus tusculus (Ehrenb.) D.G.Mann & Stickle	NAVTUSC
Aneumastus minor Lange-Bert	NAVTUSCM
Aneumastus rostratus (Hust.) Lange-Bert. 2001	NAVTUSCR
Sellaphora utermoehlii (Hust.) C.E.Wetzel & D.G.Mann	NAVUTER
Navicula vandamii	NAVVAND
Navicula variostriata	NAVVARI
Navicula vandamii var. vandamii	NAVVAVV
Navicula veneta	NAVVENE
Navicula venerablis	NAVVENER
Navicula ventosa	NAVVENT
Navicula viridula var. linearis	NAVVILI
Navicula viridula (Kutz.) Ehr.	NAVVIRI
Navicula viridula var. avenacea (Breb.) V.H.	NAVVIRIA
Navicula viridulacalcis	NAVVIRIC
Navicula rostellata Kütz.	NAVVIRIR
Sellaphora vitabunda (Hust.) D.G.Mann	NAVVITA
Navicula vitiosa	NAVVITI
Navicula vulpina Kutz.	NAVVULP
Sellaphora laevissima (Kütz.) D.G.Mann	NAVWITT
Navicula zanonii Hust.	NAVZANO
Neidium affine (Ehr.) Pfitz.	NEIAFFI
Neidium affine	NEIAFFIN
Neidium affine var. longiceps	NEIAFLO
Neidium ampliatum	NEIAMPL
Neidium binodeformis	NEIBINO
Neidium bisulcatum	NEIBISU
Neidium cf. longiceps	NEICLON
Neidium cf. septentrionale	NEICSEP
Neidium dilatatum	NEIDILA
Neidium dubium (Ehr.) Cl.	NEIDUBI
Neidium sp.	NEISP
Nitzschia sp. 1 JCU	NIT1JCU
Nitzschia accomodata Hust.	NITACCO
Nitzschia spiculum	NITACICO
Nitzschia acicularis W. Sm.	NITACICS
Nitzschia acula Hantz. ex Cl. & Grun.	NITACUL
Tryblionella acuminata W.Sm.	NITACUM
Nitzschia acuta Hantz.	NITACUT
Nitzschia aequorea	NITAEQU
Nitzschia agnita	NITAGNI
Nitzschia alpina Hust.	NITALPI
Nitzschia amphibia f. frauenfeldii	NITAMFR
Nitzschia amphibia Grun.	NITAMPH
Nitzschia amphibia var. activiscula Grun.	NITAMPHA
Tryblionella angustatula (Lange-Bert.) Cantonati & Lange-Bert.	NITANGA
Tryblionella angustata W.Sm.	NITANGU
Nitzschia angusta	NITANGUA
Nitzschia acicularioides var. 1 UMD	NITAO1U
Tryblionella apiculata W.Greg.	NITAPIC
Nitzschia aff. pumila JCU	NITAPJC
Nitzschia archibaldii Lange-Bert.	NITARCH
Nitzschia bacata Hust.	NITBACA
Nitzschia bacillum	NITBACI
Nitzschia bremensis	NITBREM
Nitzschia brevissima	NITBREV
Nitzschia cf. acicularioides var. 1 UMD	NITCA1U
Nitzschia cf. acicularis	NITCACI
Nitzschia cf. acicularioides	NITCACO
Nitzschia cf. amphibia	NITCAMP
Nitzschia capitellata Hust.	NITCAPI
Nitzschia cf. archibaldii	NITCARC
Nitzschia cf. compressa var. baltonis	NITCCBA
Nitzschia cf. desertorum	NITCDES
Nitzschia cf. dissipata	NITCDIS
Nitzschia cf. fonticola	NITCFON
Nitzschia cf. frustulum	NITCFRU
Nitzschia cf. umbonata	NITCFUM
Nitzschia cf. gracilis var. 1 UMD	NITCG1U
Nitzschia cf. gracilis	NITCGRA
Nitzschia cf. inconspicua var. 1 WIC	NITCIN1
Nitzschia cf. inconspicua	NITCINC
Nitzschia cf. lacuum	NITCLAC
Nitzschia clausii Hantz.	NITCLAU
Nitzschia cf. linearis	NITCLIN
Cylindrotheca closterium (Ehrenb.) Reimann & J.C.Lewin	NITCLOS
Nitzschia cf. linearis var. subtilis	NITCLSU
Nitzschia cf. linearis var. tenuis	NITCLTE
Nitzschia cf. microcephela	NITCMIC
Nitzschia communis Rabh.	NITCOMM
Nitzschia confinis Hust.	NITCONF
Nitzschia constricta	NITCONS
Nitzschia commutata	NITCOTA
Nitzschia cf. pura var. 1 WIC	NITCP1W
Nitzschia cf. palea var. 1 UMD	NITCPA1
Nitzschia cf. paleacea	NITCPAC
Nitzschia cf. palea	NITCPAL
Nitzschia cf. perminuta	NITCPER
Nitzschia cf. pura var. 1 UMD	NITCPU1
Nitzschia cf. pura	NITCPUR
Nitzschia cf. pusilla	NITCPUS
Nitzschia cf. recta	NITCREC
Nitzschia cf. subacicularis	NITCSAC
Nitzschia sp. cf. subacicularis	NITCSUB
Nitzschia cf. sublinearis	NITCSUL
Nitzschia cf. supralitorea	NITCSUP
Nitzschia cf. tubicola	NITCTUB
Denticula kuetzingii Grunow	NITDENT
Nitzschia dissipata (Kutz.) Grun.	NITDISS
Nitzschia dissipata var. media (Hantz.) Grun.	NITDISSM
Nitzschia draveillensis	NITDRAV
Nitzschia draveillensis var. 1 JCU	NITDRV1J
Nitzschia epiphytica O. Mull.	NITEPIP
Nitzschia fonticola Grun.	NITFONT
Nitzschia fonticola var. pelagica	NITFONVP
Nitzschia frustulum (Kutz.) Grun.	NITFRUS
Nitzschia frustulum var. perpusilla (Rabh.) Grun.	NITFRUSP
Nitzschia perminuta (Grunow) Perag.	NITFRUST
Nitzschia fruticosa Hust.	NITFRUT
Nitzschia gandersheimiensis Krasske	NITGAND
Nitzschia gessneri	NITGESS
Nitzschia gracilis var. 1 UMD	NITGR1U
Nitzschia graciliformis Lange-Bert. & Simonsen	NITGRACF
Nitzschia gracilis Hantz.	NITGRACS
Nitzschia hantzschiana Rabh.	NITHANT
Nitzschia heufleriana	NITHEUFL
Nitzschia hollerupensis Foged	NITHOLL
Nitzschia homburgiensis	NITHOMB
Nitzschia impressa Hust.	NITIMPR
Nitzschia inconspicua var. 1 WIC	NITIN1W
Nitzschia incognita	NITINCG
Nitzschia inconspicua Grun.	NITINCO
Nitzschia intermedia Hantz.	NITINTE
Nitzschia sp. 2 JCU	NITJCU2
Nitzschia sp. 3 JCU	NITJCU3
Nitzschia kuetzingiana Hilse	NITKUETA
Nitzschia pumila	NITKUETO
Nitzschia lacuum Lange-Bert.	NITLACU
Nitzschia latens Hust.	NITLATE
Nitzschia lauenburgiana Hust.	NITLAUE
Nitzschia levidensis	NITLEVI
Nitzschia levidensis var. victoriae	NITLEVV
Nitzschia liebetruthii	NITLIEB
Nitzschia linearis (Ag.) W. Sm.	NITLINE
Nitzschia linearis var. subtilis	NITLISU
Nitzschia linearis var. tenuis	NITLITE
Nitzschia littoralis	NITLITT
Nitzschia luzonensis Hust.	NITLUZO
Nitzschia mediocris Hust.	NITMEDI
Nitzschia microcephala Grun.	NITMICR
Nitzschia minuta Bleisch	NITMINUA
Nitzschia minutula Grun.	NITMINUU
Nitzschia obsidialis Hust.	NITOBSI
Nitzschia ovalis Arn.	NITOVAL
Nitzschia palea var. 1 UMD	NITPAL1
Nitzschia paleacea var. 1 JCU	NITPAL1J
Nitzschia palea (Kutz.) W. Sm.	NITPALEA
Nitzschia paleacea Grun.	NITPALEC
Nitzschia palea var. debilis (Kutz.) Grun.	NITPALED
Nitzschia palea var. tenuirostris Grun.	NITPALET
Nitzschia paleaformis	NITPALF
Nitzschia brevissima Grunow	NITPARV
Nitzschia perminuta (Grun. in V.H.) M. Perag.	NITPERM
Nitzschia perspicua	NITPERS
Nitzschia pseudofonticola Hust.	NITPSEU
Nitzschia pumila Hust.	NITPUMI
Nitzschia pura var. 1 WIC	NITPUR1W
Nitzschia pura Hust.	NITPURA
Nitzschia pusilla (Kutz.) Grun. emend. Lange-Bert.	NITPUSI
Nitzschia radicula	NITRADI
Nitzschia recta Hantz.	NITRECT
Nitzschia fonticola (Grunow) Grunow	NITROMA
Nitzschia rosenstockii	NITROSE
Nitzschia rostellata Hust.	NITROST
Nitzschia salinarum	NITSALI
Nitzschia sigma	NITSIGA
Nitzschia sigmoidea (Ehr.) W. Sm.	NITSIGM
Nitzschia sinuata var. tabellaria (Grun.) Grun.	NITSINUT
Nitzschia sociabilis Hust.	NITSOCI
Nitzschia solita	NITSOLI
Nitzschia sp.	NITSP
Nitzschia spiculoides Hust.	NITSPICO
Nitzschia spiculum Hust.	NITSPICU
Nitzschia subacicularis Hust.	NITSUBA
Nitzschia subcommunis Hust.	NITSUBC
Nitzschia sublinearis Hust.	NITSUBL
Nitzschia supralitorea	NITSUPR
Nitzschia tenuis W. Sm.	NITTENU
Nitzschia thermalis Kutz.	NITTHER
Nitzschia fonticola (Grunow) Grunow	NITTROP
Tryblionella debilis H.J.Arn. ex O'Meara	NITTRYBD
Tryblionella gracilis var. subsalina (O'Meara) Aboal	NITTRYBS
Tryblionella victoriae Grunow	NITTRYBV
Nitzschia tubicola	NITTUBI
Nitzschia valdestriata Aleem & Hust.	NITVALD
Nitzschia vermicularis (Kutz.) Grun.	NITVERM
Nitzschia palea var. triundulata	NITVTRI
Naviculadicta cf. absoluta	NTACFAB
Nupela cf. tristis	NUPCFTR
Nupela chilensis	NUPCHIL
Nupela cf. rumrichorum	NUPRUMR
Nupela tristis	NUPTRIS
Oestrupia zachariasii	OESZACH
Staurosirella martyi (Hérib.) E.Morales & Manoylov	OPEMART
Opephora sp.	OPESP
Parlibellus protracta	PARPROT
Pinnularia acrosphaeria	PINACRO
Pinnularia angusta	PINANG
Pinnularia biceps	PINBICE
Pinnularia borealis	PINBORE
Pinnularia braunii	PINBRAU
Pinnularia brebissonii	PINBREB
Pinnularia canadensis	PINCANA
Pinnularia cf. gibba	PINCFGI
Pinnularia cf. interrupta	PINCFIN
Pinnularia cf. maior	PINCFMAI
Pinnularia cf. mayeri	PINCFMAY
Pinnularia cf. obscura	PINCFOB
Pinnularia cf. microstauron	PINCMIC
Pinnularia cf. neomajor var. intermedia	PINCNIN
Pinnularia cf. perinterrupta	PINCPER
Pinnularia cf. subcapitata	PINCSUC
Pinnularia divergens var. sublinearis	PINDISU
Pinnularia gibba	PINGIBB
Pinnularia interrupta	PININTE
Pinnularia subinterrupta Krammer & S.Schroet.	PININTEM
Pinnularia lata (Breb.) Sm..	PINLATA
Pinnularia legumen	PINLEGU
Pinnularia lundii	PINLUND
Pinnularia maior	PINMAIO
Pinnularia microstauron var. angusta	PINMIAN
Pinnularia microstauron (Ehr.) Cl.	PINMICR
Pinnularia microstauron var. rostrata	PINMIRO
Pinnularia neomajor	PINNEOM
Pinnularia nodosiformis	PINNODO
Pinnularia nodosa var. robusta	PINNORO
Pinnularia perirrorata	PINPATA
Pinnularia cf. perirrorata	PINPERI
Pinnularia rupestris Hantz.	PINRUPE
Pinnularia saprophila	PINSAPR
Pinnularia schoenfelderi	PINSCHO
Pinnularia septentrionalis	PINSEPT
Pinnularia similis	PINSIMI
Pinnularia sp.	PINSP
Pinnularia subcapitata Greg.	PINSUBC
Pinnularia subundulata	PINSUBU
Pinnularia sudetica	PINSUDE
Pinnularia viridis	PINVIRI
Pinnularia viridis var. commutata (Grun.) Cl.	PINVIRIC
Planothidium apiculatum	PLAAPIC
Planothidium biporomum	PLABIPO
Planothidium cf. minutissimum	PLACFMIN
Planothidium cf. joursacense	PLACJOU
Planothidium cf. lanceolata elliptica	PLACLEL
Planothidium cf. lanceolata? Haynaldii	PLACLHA
Planothidium cf. rostratum	PLACROS
Planothidium cf. sp. 1 WIC	PLACS1W
Planothidium delicatula	PLADELI
Planothidium dubium	PLADUBI
Planothidium frequentissimum	PLAFREQ
Planothidium joursacense	PLAJOUR
Planothidium lanceolatum	PLALANC
Plagiotropis lepidoptera var. proboscidia (Cl.) Reim.	PLALEPIP
Planothidium lanceolatum var. dubia fo. minuta	PLALVDM
Planothidium minutissimum	PLAMINU
Planothidium oestrupii var. pungens	PLAOEPU
Planothidium oestrupii	PLAOEST
Planothidium peragalli	PLAPERA
Placoneis placentula	PLAPLAC
Planothidium rostratum	PLAROST
Planothidium sp. 1 WIC	PLAS1WI
Planothidium sp.	PLASP
Placoneis anglica	PLQANGL
Placoneis cf. elginensis	PLQCFEL
Placoneis cf. gastrum	PLQCGAST
Placoneis clementis	PLQCLEM
Placoneis clementioides	PLQCLEMI
Placoneis constans	PLQCONS
Placoneis elginensis	PLQELGI
Placoneis gastrum	PLQGAST
Placoneis minor	PLQMINO
Placoneis pseudoanglica	PLQPSAN
Placoneis sp.	PLQSP
Placoneis undulata	PLQUNDU
Punctastriata lancettula	PNSLANC
Pseudostaurosira brevistriata	PRABREV
Pseudostaurosira brevistriata var. capitata	PRABRVC
Pseudostaurosira cf. elliptica	PRACELL
Pseudostaurosira cf. microstriata var. 1 UMD	PRACMI1
Pseudostaurosira cf. microstriata var. 2 UMD	PRACMI2
Pseudostaurosira cf. microstriata	PRACMICR
Pseudostaurosira cf. pseudoconstruens	PRACPSE
Pseudostaurosira elliptica	PRAELLI
Pseudostaurosira elliptica var. 1 UMD	PRAELV1U
Pseudostaurosira microstriata var. 1 UMD	PRAMI1U
Pseudostaurosira microstriata var. 2 UMD	PRAMI2U
Pseudostaurosira microstriata	PRAMICR
Pseudostaurosira microstriata/elliptica UMD	PRAMIELU
Pseudostaurosira parasitica	PRAPARA
Pseudostaurosira parasitica var. subconstricta	PRAPASUB
Pseudostaurosira pseudoconstruens	PRAPSEU
Pseudostaurosira sp.?	PRASP?
Pseudostaurosira parasitica var. subcontricta	PRASUBC
Pseudostaurosira zeilleri var. 1a UMD	PRAZE1AU
Pseudostaurosira zeilleri var. 1 JCU	PRAZE1J
Prestauroneis integra	PREINTE
Pseudostaurosiropsis sp. 1	PRO1
Psammothidium bioreti	PSABIOR
Psammothidium cf. bioretti	PSACBIO
Psammothidium cf. chlidanos	PSACCHL
Psammothidium cf. exiguum	PSACEXI
Psammothidium cf. helvetica	PSACFHEL
Psammothidium cf. grishuna	PSACGRI
Psammothidium chlidanos	PSACHIL
Psammothidium cf. rechtensis var. 1 WIC	PSACR1W
Psammothidium cf. rechtensis	PSACREC
Psammothidium cf. rosii	PSACROS
Psammothidium cf. ventralis	PSACVEN
Psammothidium daonense	PSADAON
Psammothidium cf. grischunum	PSAGRIS
Psammothidium helvetica	PSAHELV
Psammothidium helveticum	PSAHELVE
Psammothidium laevis sp. 1 WIC	PSALA1W
Psammothidium lauenburgianum	PSALAUE
Psammothidium rossii	PSAROSS
Psammothidium sp.	PSASP
Psammothidium subatomoides var. 1 WIC	PSASU1W
Psammothidium subatomoides	PSASUBA
Psammothidium subexigua	PSASUBE
Psammothidium ventrale	PSAVENT
Pseudostaurosira brevistriata var. papilosa	PSSBRVP
Punctastriata cf. lancettula var. 1 UMD	PSTCL1U
Punctastriata sp. 1 JCU	PSTJCU1
Punctastriata lancettula var. 1a UMD	PSTL1AU
Punctastriata lancettula var. 1 UMD	PSTLV1U
Pulchella schwabei	PULSCHW
Puncticulata bodanica	PUNBODA
Puncticulata planktonica	PUNPLAN
Puncticulata radiosa	PUNRADI
Puncticulata sp.	PUNSP
Reimeria lacus-idahoensis	REILACU
Reimeria sinuata	REISINU
Reimeria uniseriata	REIUNIS
Urosolenia eriensis (H.L.Sm.) Round & R.M.Crawford	RHIERIE
Rhizosolenia gracilis	RHIGRAC
Urosolenia longiseta (O.Zacharias) Edlund & Stoermer	RHILONG
Rhizosolenia sp.	RHISPB
Rhoicosphenia abbreviata	RHOABBR
Rhoicosphenia abbreviata (C.Agardh) Lange-Bert.	RHOCURV
Rhoicosphenia sp.	RHOSPB
Rhopalodia gibba	ROPGIBB
Rossithidium linearis	ROSLINE
Rossithidium petersenii	ROSPETE
Rossithidium pusillum	ROSPUSI
Sellaphora americana	SELAMER
Sellaphora bacillioides var. 1 WIC	SELBAC1
Sellaphora bacillum	SELBACI
Sellaphora bacilloides	SELBAES
Sellaphora blackfordensis	SELBLAC
Sellaphora cf. sp. 1 WIC	SELC1WI
Sellaphora cf. auldreekie	SELCAUL
Sellaphora cf. bacilloides	SELCFBA
Sellaphora cf. joubaudii	SELCFJO
Sellaphora cf. mutata	SELCFMU
Sellaphora cf. nyassensis	SELCFNY
Sellaphora cf. pupula	SELCFPU
Sellaphora cf. verecundiae	SELCFVE
Sellaphora cf. lanceolata	SELCLAN
Sellaphora cf. wittrockii	SELCWIT
Sellaphora joubaudii	SELJOUB
Sellaphora laevissima	SELLAEV
Sellaphora mutata	SELMUTA
Sellaphora nyassensis	SELNYAS
Sellaphora obesa	SELOBES
Sellaphora parapupula	SELPARA
Sellaphora pseudopupula	SELPSEU
Sellaphora pupula	SELPUPU
Sellaphora rectangularis	SELRECT
Sellaphora sp. 1 WIC	SELS1WI
Sellaphora sp. 2 WIC	SELS2WI
Sellaphora seminulum	SELSEMI
Sellaphora sp.	SELSP
Sellaphora auldreekie	SELSULD
Sellaphora verecundiae	SELVERE
Simonsenia delognei	SIMDELOG
Skeletonema potamos (Weber) Hasle & Evens.	SKEPOTA
Skeletonema sp.	SKESP
Skeletonema subsalsum	SKESUBS
Staurosirella sp. 106 JCU	SLL106J
Staurosirella sp. 3 JCU	SLL3JCU
Staurosirella sp. 7 UMD	SLL7U
Staurosirella ansata	SLLANSA
Staurosirella berolinensis	SLLBERO
Staurosirella cf. ansata	SLLCANS
Staurosirella cf. berolinensis	SLLCBER
Staurosirella cf. lancettula	SLLCLAN
Staurosirella cf. minuta	SLLCMIN
Staurosirella leptostauron	SLLLEPTO
Staurosirella leptostauron var. dubia	SLLLEVD
Staurosirella martyi	SLLMART
Staurosirella minuta var. 2 UMD	SLLMI2U
Staurosirella minuta	SLLMINU
Staurosirella pinnata var. 12 JCU	SLLPIN12J
Staurosirella pinnata var. 14 JCU	SLLPIN14J
Staurosirella pinnata var. 2 JCU	SLLPIN2J
Staurosirella pinnata	SLLPINN
Staurosirella pinnata var acuminata	SLLPINVA
Staurosirella pinnata var. intercedens	SLLPIVI
Staurosirella pinnata var. lancettula	SLLPIVL
Staurosirella rhomboides	SLLRHOM
Staurosirella sp.	SLLSP
Staurosira sp. 2 JCU	SRA2JCU
Staurosira cf. construens var. binodis 1 UMD	SRACCB1
Staurosira cf. construens var. pumila	SRACCOP
Staurosira cf. construens var. pumila JCU	SRACCOPJ
Staurosira cf. construens UMD	SRACCOU
Staurosira cf. elliptica UMD	SRACELU
Staurosira cf. intercedens	SRACINT
Staurosira cf. intercedens UMD	SRACINU
Staurosira construens var. 1 UMD	SRACO1U
Staurosira construens var. 2	SRACON2
Staurosira construens var. 3 UMD	SRACON3U
Staurosira construens var. pumila	SRACONVP
Staurosira construens var. binodis fo. 1 UMD	SRACONVU
Staurosira cf. zeilleri	SRACZEI
Staurosira elliptica	SRAELLI
Staurosira elliptica UMD	SRAELUM
Staurosira intercedens UMD	SRAINTU
Staurosira sp. 1 WIC	SRAS1WI
Staurosira sp.	SRASP
Staurosira binodis	STABINO
Staurosira construens	STACONS
Staurosira construens var. subsalina	STACOVS
Staurosira construens var. venter	STACOVV
Staurosira construens var. bifrons	STACVBI
Stephanocyclus meneghiniana	STCMENE
Stephanodiscus sp. 1	STE1
Stephanodiscus sp. #10/Cyclostephanos dubius	STE10CYS
Stephanodiscus sp. 10 JCU	STE10JCU
Stephanodiscus sp. #10/minutulus	STE10MIN
Stephanodiscus sp. 2 JCU	STE2JCU
Stephanodiscus sp. 6 JCU	STE6JCU
Stephanodiscus sp. 7 JCU	STE7JCU
Stephanodiscus sp. 8 JCU	STE8JCU
Stephanodiscus agassizensis	STEAGAS
Stephanodiscus alpinus Type I	STEALP1
Stephanodiscus alpinus Type II/III	STEALP23
Stephanodiscus alpinus Hust.	STEALPI
Stephanodiscus alpinus type I Hust.	STEALPI1
Stephanodiscus alpinus type II/III Hust.	STEALPI23
Stephanodiscus astraea var. intermedia	STEASVI
Stephanodiscus binderanus (Kutz.) Krieg.	STEBIND
Stephanodiscus binderanus var. öestrupi (A.Cleve) A.Cleve	STEBINDO
Stephanodiscus sp. cf. alpinus	STECALP
Stephanodiscus carconensis Grun.	STECARC
Stephanodiscus klamathensis Houk, Klee & H.Tanaka	STECARCP
Stephanodiscus carconensis var. minor	STECAVM
Stephanodiscus cf. hantzschii f. tenuis	STECFTEN
Stephanodiscus chantaicus	STECHANT
Stephanodiscus cf. medius	STECMED
Stephanodiscus cf. minutulus	STECMIN
Stephanodiscus conspicueporus Stoermer, Hakansson & Theriot 1988	STECONSP
Stephanodiscus cf. parvus	STECPAR
Stephanodiscus cf. yellowstonensis	STECYEL
Stephanodiscus delicatus	STEDELI
Stephanodiscus excentricus	STEEXCE
Stephanodiscus sp. fine	STEFINE
Stephanodiscus galileensis	STEGALI
Stephanodiscus hantzschii_medius JCU	STEHAMEJ
Stephanodiscus hantzschii Grunow	STEHANTH
Stephanodiscus hantzschii f. tenuis Hak. & Stoerm.	STEHANTT
Stephanodiscus medius var. 1 JCU	STEMED1J
Stephanodiscus medius	STEMEDI
Stephanodiscus medius/minutulus JCU	STEMEMIJ
Stephanodiscus medius/oregonicus JCU	STEMEORJ
Stephanodiscus minutulus var. 1 JCU	STEMIN1J
Stephanodiscus minutus	STEMINT
Stephanodiscus minutulus Hak.	STEMINUT
Stephanodiscus neoastreae	STENEOAS
Stephanodiscus niagarae Ehr.	STENIAG
Stephanodiscus niagarae var. magnifica Fricke	STENIAGM
Stephanodiscus oregonicus	STEOREG
Stephanodiscus parvus var. 1 JCU	STEPAR1J
Stephanodiscus parvus var. 1 UMD	STEPAR1U
Stephanodiscus parvus var. 2 JCU	STEPAR2J
Stephanodiscus parvus Stoerm. & Hak.	STEPARV
Stephanocostis sp. Genkal & Kosmina 1985	STEPHCOS
Stephanodiscus subtransylvanicus Gasse	STEPSBTR
Stephanodiscus rotula	STEROTU
Stephanodiscus sp. #10 in house taxon	STESP10
Stephanodiscus sp. #16 in house taxon	STESP16
Stephanodiscus sp. #20	STESP20
Stephanodiscus sp. #21 in house taxon	STESP21
Stephanodiscus sp. #4	STESP4
Stephanodiscus sp. #51	STESP51
Stephanodiscus sp. #6	STESP6
Stephanodiscus sp.	STESPB
Stephanodiscus subtilis (Van Goor) A. Cl.	STESUBT
Stephanodiscus transilvanicus	STETRAN
Stephanodiscus vestibulus	STEVEST
Stephanodiscus yellowstonensis	STEYELL
Stephanodiscus minutulus with off-center process	STPMNCP
Stauroneis acidoclinata	STUACID
Stuaroneis acuta	STUACUT
Stauroneis anceps	STUANCE
Stauroneis sp.	STUASP
Stauroneis anceps f. gracilis	STUAVGR
Stauroneis cf. anceps	STUCFAN
Staurosira cf. construens	STUCFCO
Stauroneis cf. phoenicenteron	STUCFPHO
Stauroneis cf. producta	STUCPRD
Stauroneis sp. cf. prominula	STUCPRO
Stauroneis cf. smithii	STUCSMI
Stauroneis gracilis	STUGRAC
Stauroneis sp. 1 JCU	STUJCU1
Stauroneis sp. 2 JCU	STUJCU2
Stauroneis kriegeri Patr.	STUKRIE
Stauroneis lauenburgiana	STULAUE
Stauroneis nobilis	STUNOBI
Stauroneis phoenicenteron	STUPHOE
Stauroneis reichardtii	STUREI
Stauroneis smithii var. incisa Pant.	STUSMINC
Stauroneis smithii Grun.	STUSMIT
Stauroneis smithii var. minima Haw.	STUSMVMI
Stauroneis subgracilis	STUSUBG
Stauroneis thermicola	STUTHER
Surirella amphioxys	SURAMP
Surirella angusta Kutz.	SURANGU
Surirella birostrata Hust.	SURBIRO
Surirella biseriata var. bifrons f. punctata Meist.	SURBISEP
Surirella bohemica	SURBOHE
Surirella brebissonii	SURBREB
Surirella brebissonii var. brebissonii	SURBREVB
Surirella brebissonii var. kuetzingii	SURBREVK
Surirella cf. angusta	SURCANG
Surirella capronii	SURCAPR
Surirella cf. capronii	SURCCAP
Surirella cf. helvetica	SURCFHEL
Surirella cf. linearis	SURCLIN
Surirella cf. minuta	SURCMIN
Surirella cf. ovalis	SURCOVI
Surirella didyma	SURDIDY
Surirella elegans	SURELEG
Surirella helvetica	SURHELV
Surirella linearis	SURLINE
Surirella grunowii Kulikovskiy, Lange-Bert. & Witkowski	SURLINEC
Surirella minuta	SURMINU
Surirella ovalis Breb.	SUROVAL
Surirella brebissonii Krammer & Lange-Bert.	SUROVAT
Surirella minuta Bréb. ex Kütz.	SUROVATP
Surirella salina W.Sm.	SUROVATS
Surirella ovata var. apiculata	SUROVVA
Surirella robusta	SURROBU
Surirella sp.	SURSP
Surirella turgida W. Sm.	SURTURG
Surirella visurgis	SURVISU
Synedrella parasitica	SYDPARA
Ulnaria acus (Kütz.) Aboal	SYNACUS
Fragilaria amphicephaloides Lange-Bert	SYNAMPH
Fragilaria austriaca (Grunow) Lange-Bert.	SYNAMPHA
Synedra aff. tenera JCU	SYNATEJ
Synedra cf. nanana	SYNCNAN
Synedra cf. rumpens var. familaris	SYNCRFA
Synedra cyclopum Brut.	SYNCYCL
Ulnaria delicatissima (W.Sm.) Aboal & P.C.Silva	SYNDELI
Ulnaria delicatissima var. angustissima (Grunow) Aboal & P.C.Silva	SYNDELIA
Fragilaria demerarae (Grunow) Lange-Bert.	SYNDEME
Synedra familica Kutz.	SYNFAMI
Synedra filiformis Grun.	SYNFILI
Synedra filiformis var. exilis A. Cl.	SYNFILIE
Synedra famelica (Kütz.) Lange-Bert	SYNMINU
Synedra nana Meister	SYNNANA
Synedra ostenfeldii (Krieg.) A. Cl.	SYNOSTE
Pseudostaurosira parasitica (W.Sm.) E.Morales	SYNPARA
Pseudostaurosira subconstricta (Grunow) Kulikovskiy & Genkal	SYNPARAS
Ctenophora pulchella (Ralfs ex Kütz.) D.M.Williams & Round	SYNPULC
Fragilaria radians (Kütz.) D.M.Williams & Round	SYNRADI
Synedra radians/ostenfeldii	SYNRADIO
Synedra radians Patrick and Reimer	SYNRAPR
Synedra rumpens var. familiaris	SYNRUFA
Fragilaria rumpens (Kütz.) G.W.F.Carlson	SYNRUMP
Synedra rumpens var. scotica Grun.	SYNRUMPS
Synedra rumpens var. fragilarioides	SYNRUVF
Synedra socia Wallace	SYNSOC
Synedra sp. # 3 in house taxon	SYNSP3
Synedra sp.	SYNSPP
Synedra tenera var. 1 JCU	SYNTE1J
Fragilaria tenera (W.Sm.) Lange-Bert.	SYNTENE
Ulnaria ulna (Nitzsch) Compère	SYNULNA
Ulnaria biceps (Kütz) Compère	SYNULNAB
Ulnaria danica (Kütz) Compère & Bukht.	SYNULNAD
Synedra ulna var. chaseana Thomas	SYNULNAH
Ulnaria biceps (Kütz) Compère	SYNULNAL
Ulnaria contracta (Østrup) E.Morales and M.L.Vis	SYNULNAO
Tabellaria cf. flocculosa str. 3/3p	TABC33P
Tabellaria cf. flocculosa str. 3p	TABCF3P
Tabelleria cf. fenestrata	TABCFEN
Tabellaria cf. flocculosa str 4	TABCFL4
Tabelleria cf. flocculosa str. 3	TABCFS3
Tabellaria flocculosa str. 3/3P	TABF33P
Tabellaria fenestrata (Lyngb.) Kutz.	TABFENE
Tabellaria flocculosa var. linearis	TABFLLI
Tabellaria flocculosa (Roth) Knud.	TABFLOC
Tabellaria flocculosa str. 3p	TABFLOC3
Tabellaria flocculosa var. geniculata (A. Cl.) Knud.	TABFLOCG
Tabelleria flocculosa str. 3	TABFLS3
Tabellaria flocculosa str. 4	TABFLS4
Tabellaria quadriseptata	TABQUAD
Tabellaria sp.	TABSP
Tabularia fasciculata	TBU
Thalassiosira sp. 1 JCU	THA1JCU
Thalassiosira baltica (Grunow) Ostenfeld 1901	THABALT
Thalassiosira lacustris	THALACU
Thalassiosira sp.	THASP
Thalassiosira weissflogii (Grunow) G.A.Fryxell & Hasle	THAWEIS
Tropidoneis lepidoptera var. proboscidia	TROLEVP
Tryblionella hungarica	TRYHUNG
Tryblionella sp.	TRYSP
Ulnaria acus	ULNACUS
Ulnaria biceps	ULNBICE
Ulnaria ulna	ULNULNA
Unidentified Centrales	UNICENT
Unidentified Pennales	UNIPENN
Sp. 1 JCU	UNKJCU1
Sp. 2 JCU	UNKJCU2
Urosolenia cf. longiseta	UROCLON
Urosolenia eriensis	UROERIE
Urosolenia longiseta	UROLONG
Urosolenia sp.	UROSP
X Morphological Diatoms	XABNDIA
X Chrysophyte scales	XCHSC
X Chrysophyte stomatocysts	XCHST
X Phytoliths	XPHYT
X Sponge spicules	XSPSP
X Testate amoebae plates	XTEAM
