# Supplementary material for: Consideration of species-specific diatom indicators of anthropogenic stress in the Great Lakes
Source: PLoS One. 2019 May 2;14(5):e0210927. doi: 10.1371/journal.pone.0210927 (PMC6497244; doi:10.1371/journal.pone.0210927)
Supplement: S3 Table — (XLSX) [file pone.0210927.s003.xlsx]

## Sheet: meta
Column name	Description
lake	Lake identifier; SU = Superior, MI = Michigan, HU = Huron, ER = Erie, ON = Ontario
site	Sediment core identifier (Fig 1)
date	Sedimentary Pb-210 date
ACHAENG - UNKJCU2	Diatom species codes; full names available in S2 Table

## Sheet: Supplement 3
lake	site	date	ACHAENG	ACHAMOE	ACHBIAS	ACHBIOR	ACHBVTH	ACHCALC	ACHCHEJ	ACHCINC	ACHCLAE	ACHCLAN	ACHCLEV	ACHCLEVR	ACHCMSA	ACHCONS	ACHDELI	ACHDIDY	ACHENGE	ACHEXIG	ACHFLEX	ACHFREQ	ACHGRAC	ACHHAUC	ACHHOLS	ACHINCP	ACHJCU1	ACHJCU2	ACHJCU4	ACHKOLB	ACHLAEV	ACHLANA	ACHLANC	ACHLANCD	ACHLANCO	ACHLANCR	ACHLANRO	ACHLANVF	ACHLAPPN	ACHLATE	ACHLEVA	ACHLINE	ACHLINEC	ACHMARG	ACHMICR	ACHMINU	ACHMINUS	ACHMINVJ	ACHMINVS
ER	ERC	1859.29	0	0	0	0	0	0	0	0	0	0	0	0	0	0	0	0	0	0	0	0	0	0	0	0	0	0	0	0	0	0	0	0	0	0	0	0	0	0	0	0	0	0	0	0	0	0	0
ER	ERC	1868.64	0	0	0	0	0	0	0	0	0	0	0	0	0	0	0	0	0	0	0	0	0	0	0	0	0	0	0	0	0	0	0	0	0	0	0	0	0	0	0	0	0	0	0	0	0	0	0
ER	ERC	1877.99	0	0	0	0	0	0	0	0	0	0	0	0	0	0	0	0	0	0	0	0	0	0	0	0	0	0	0	0	0	0	0	0	0	0	0	0	0	0	0	0	0	0	0	0	0	0	0
ER	ERC	1887.09	0	0	0	0	0	0	0	0	0	0	0	0	0	0	0	0	0	0	0	0	0	0	0	0	0	0	0	0	0	0	0	0	0	0	0	0	0	0	0	0	0	0	0	0	0	0	0
ER	ERC	1895.44	0	0	0	0	0	0	0	0	0	0	0	0	0	0	0	0	0	0	0	0	0	0	0	0	0	0	0	0	0	0	0	0	0	0	0	0	0	0	0	0	0	0	0	0.002	0	0	0
ER	ERC	1903.42	0	0	0	0	0	0	0	0	0	0	0	0	0	0	0	0	0	0	0	0	0	0	0	0	0	0	0	0	0	0	0	0	0	0	0	0	0	0	0	0	0	0	0	0	0	0	0
ER	ERC	1910.33	0	0	0	0	0	0	0	0	0	0	0	0	0	0	0	0	0	0	0	0	0	0	0	0	0	0	0	0	0	0	0	0	0	0	0	0	0	0	0	0	0	0	0	0	0	0	0
ER	ERC	1917.17	0	0	0	0	0	0	0	0	0	0	0	0	0	0	0	0	0	0	0	0	0	0	0	0	0	0	0	0	0	0	0	0	0	0	0	0	0	0	0	0	0	0	0	0	0	0	0
ER	ERC	1923.88	0	0	0	0	0	0	0	0	0	0	0	0	0	0	0	0	0	0	0	0	0	0	0	0	0	0	0	0	0	0	0	0	0	0	0	0	0	0	0	0	0	0	0	0	0	0	0
ER	ERC	1930.74	0	0	0	0	0	0	0	0	0	0	0	0	0	0	0	0	0	0	0	0	0	0	0	0	0	0	0	0	0	0	0	0	0	0	0	0	0	0	0	0	0	0	0	0	0	0	0
ER	ERC	1938.09	0	0	0	0	0	0	0	0	0	0	0	0	0	0	0	0	0	0	0	0	0	0	0	0	0	0	0	0	0	0	0	0	0	0	0	0	0	0	0	0	0	0	0	0	0	0	0
ER	ERC	1945.47	0	0	0	0	0	0	0	0	0	0	0	0	0	0	0	0	0	0	0	0	0	0	0	0	0	0	0	0	0	0	0	0	0	0	0	0	0	0	0	0	0	0	0	0	0	0	0
ER	ERC	1952.88	0	0	0	0	0	0	0	0	0	0	0	0	0	0	0	0	0	0	0	0	0	0	0	0	0	0	0	0	0	0	0	0	0	0	0	0	0	0	0	0	0	0	0	0	0	0	0
ER	ERC	1959.8	0	0	0	0	0	0	0	0	0	0	0	0	0	0	0	0	0	0	0	0	0	0	0	0	0	0	0	0	0	0	0	0	0	0	0	0	0	0	0	0	0	0	0	0	0	0	0
ER	ERC	1966.2	0	0	0	0	0	0	0	0	0	0	0	0	0	0	0	0	0	0	0	0	0	0	0	0	0	0	0	0	0	0	0	0	0	0	0	0	0	0	0	0	0	0	0	0	0	0	0
ER	ERC	1972.58	0	0	0	0	0	0	0	0	0	0	0	0	0	0	0	0	0	0	0	0	0	0	0	0	0	0	0	0	0	0	0	0	0	0	0	0	0	0	0	0	0	0	0	0	0	0	0
ER	ERC	1978.72	0	0	0	0	0	0	0	0	0	0	0	0	0	0	0	0	0	0	0	0	0	0	0	0	0	0	0	0	0	0	0	0	0	0	0	0	0	0	0	0	0	0	0	0	0	0	0
ER	ERC	1984.42	0	0	0	0	0	0	0	0	0	0	0	0	0	0	0	0	0	0	0	0	0	0	0	0	0	0	0	0	0	0	0	0	0	0	0	0	0	0	0	0	0	0	0	0	0	0	0
ER	ERC	1989.98	0	0	0	0	0	0	0	0	0	0	0	0	0	0	0	0	0	0	0	0	0	0	0	0	0	0	0	0	0	0	0	0	0	0	0	0	0	0	0	0	0	0	0	0	0	0	0
ER	ERC	1991.9	0	0	0	0	0	0	0	0	0	0	0	0	0	0	0	0	0	0	0	0	0	0	0	0	0	0	0	0	0	0	0	0	0	0	0	0	0	0	0	0	0	0	0	0	0	0	0
ER	ERC	1994.46	0	0	0	0	0	0	0	0	0	0	0	0	0	0	0	0	0	0	0	0	0	0	0	0	0	0	0	0	0	0	0	0	0	0	0	0	0	0	0	0	0	0	0	0	0	0	0
ER	ERC	1995.68	0	0	0	0	0	0	0	0	0	0	0	0	0	0	0	0	0	0	0	0	0	0	0	0	0	0	0	0	0	0	0	0	0	0	0	0	0	0	0	0	0	0	0.002	0	0	0	0
ER	ERC	1998.01	0	0	0	0	0	0	0	0	0	0	0	0	0	0	0	0	0	0	0	0	0	0	0	0	0	0	0	0	0	0	0	0	0	0	0	0	0	0	0	0	0	0	0	0	0	0	0
ER	ERC	2000.33	0	0	0	0	0	0	0	0	0	0	0	0	0	0	0	0	0	0	0	0	0	0	0	0	0	0	0	0	0	0	0	0	0	0	0	0	0	0	0	0	0	0	0	0	0	0	0
ER	ERC	2002.66	0	0	0	0	0	0	0	0	0	0	0	0	0	0	0	0	0	0	0	0	0	0	0	0	0	0	0	0	0	0	0	0	0	0	0	0	0	0	0	0	0	0	0	0	0	0	0
ER	ERC	2004.82	0	0	0	0	0	0	0	0	0	0	0	0	0	0	0	0	0	0	0	0	0	0	0	0	0	0	0	0	0	0	0	0	0	0	0	0	0	0	0	0	0	0	0	0	0	0	0
ER	ERC	2006.49	0	0	0	0	0	0	0	0	0	0	0	0	0	0	0	0	0	0	0	0	0	0	0	0	0	0	0	0	0	0	0	0	0	0	0	0	0	0	0	0	0	0	0	0	0	0	0
ER	ERC	2007.33	0	0	0	0	0	0	0	0	0	0	0	0	0	0	0	0	0	0	0	0	0	0	0	0	0	0	0	0	0	0	0	0	0	0	0	0	0	0	0	0	0	0	0	0.00397614	0	0	0
ER	ERC	2008.17	0	0	0	0	0	0	0	0	0	0	0	0	0	0	0	0	0	0	0	0	0	0	0	0	0	0	0	0	0	0	0.002	0	0	0	0	0	0	0	0	0	0	0	0	0	0	0	0
ER	ERC	2009.01	0	0	0	0	0	0	0	0	0	0	0	0	0	0	0	0	0	0	0	0	0	0	0	0	0	0	0	0	0	0	0	0	0	0	0	0	0	0	0	0	0	0	0	0	0	0	0
ER	ERC	2009.84	0	0	0	0	0	0	0	0	0	0	0	0	0	0	0	0	0	0	0	0	0	0	0	0	0	0	0	0	0	0	0	0	0	0	0	0	0	0	0	0	0	0	0	0	0	0	0
ER	ERC	2010.68	0	0	0	0	0	0	0	0	0	0	0	0	0	0	0	0	0	0	0	0	0	0	0	0	0	0	0	0	0	0	0	0	0	0	0	0	0	0	0	0	0	0	0	0	0	0	0
ER	ERC	2011.35	0	0	0	0	0	0	0	0	0	0	0	0	0	0	0	0	0	0	0	0	0	0	0	0	0	0	0	0	0	0	0	0	0	0	0	0	0	0	0	0	0	0	0	0	0	0	0
ER	ERW	1934.28	0	0	0	0	0	0	0	0	0	0	0	0	0	0	0	0	0	0	0	0	0	0	0	0	0	0	0	0	0	0	0	0	0.015625	0	0	0	0	0	0	0	0	0	0	0	0	0	0
ER	ERW	1946.17	0	0	0	0	0	0	0	0	0	0	0	0	0	0	0	0	0	0	0	0	0	0	0	0	0	0	0	0	0	0	0	0	0	0	0	0	0	0	0	0	0	0	0	0	0	0	0
ER	ERW	1950.7	0	0	0	0	0	0	0	0	0	0	0	0	0	0	0	0	0	0	0	0	0	0	0	0	0	0	0	0	0	0	0	0	0	0	0	0	0	0	0	0	0	0	0	0	0	0	0
ER	ERW	1954.83	0	0	0	0	0	0	0	0	0	0	0	0	0	0	0	0	0	0	0	0	0	0	0	0	0	0	0	0	0	0	0.00202429	0	0	0	0	0	0	0	0	0	0	0	0	0	0	0	0
ER	ERW	1959.5	0	0	0	0	0	0	0	0	0	0	0	0	0	0	0	0	0	0	0	0	0	0	0	0	0	0	0	0	0	0	0	0	0	0	0	0	0	0	0	0	0	0	0	0	0	0	0
ER	ERW	1964.78	0	0	0	0.00203252	0	0	0	0	0	0	0	0	0	0	0	0	0	0	0	0	0	0	0	0	0	0	0	0	0	0	0	0	0	0	0	0	0	0	0	0	0	0	0	0	0	0	0
ER	ERW	1970.17	0	0	0	0	0	0	0	0	0	0	0	0	0	0	0	0	0	0	0	0	0	0	0	0	0	0	0	0	0	0	0	0	0	0	0	0	0	0	0	0	0	0	0	0	0	0	0
ER	ERW	1980.31	0	0	0	0	0	0	0	0	0	0	0	0	0	0	0	0	0	0	0	0	0	0	0	0	0	0	0	0	0	0	0	0	0	0	0	0	0	0	0	0	0	0	0	0	0	0	0
ER	ERW	1990.04	0	0	0	0	0	0	0	0	0	0	0	0	0	0	0	0	0	0	0	0	0	0	0	0	0	0	0	0	0	0	0	0	0	0	0	0	0	0	0	0	0	0	0	0	0	0	0
ER	ERW	1994.66	0	0	0	0	0	0	0	0	0	0	0	0	0	0	0	0	0	0	0	0	0	0	0	0	0	0	0	0	0	0	0	0	0	0	0	0	0	0	0	0	0	0	0	0	0	0	0
ER	ERW	1996.25	0	0	0	0	0	0	0	0	0	0	0	0	0	0	0	0	0	0.00675676	0	0	0	0	0	0	0	0	0	0	0	0	0	0	0.00675676	0	0	0	0	0	0	0	0	0	0	0	0	0	0
ER	ERW	1997.31	0	0	0	0	0	0	0	0	0	0	0	0	0	0	0	0	0	0	0	0	0	0	0	0	0	0	0	0	0	0	0	0	0	0	0	0	0	0	0	0	0	0	0	0	0	0	0
ER	ERW	1999.39	0	0	0	0	0	0	0	0	0	0	0	0	0	0	0	0	0	0	0	0	0	0	0	0	0	0	0	0	0	0	0	0	0	0	0	0	0	0	0	0	0	0	0	0	0	0	0
ER	ERW	2001.34	0	0	0	0	0	0	0	0	0	0	0	0	0	0	0	0	0	0	0	0	0	0	0	0	0	0	0	0	0	0	0	0	0	0	0	0	0	0	0	0	0	0	0	0.0100251	0	0	0
ER	ERW	2003.29	0	0	0	0	0	0	0	0	0	0	0	0	0	0	0	0	0	0	0	0	0	0	0	0	0	0	0	0	0	0	0	0	0	0	0	0	0	0	0	0	0	0	0	0	0	0	0
ER	ERW	2005.24	0	0	0	0	0	0	0	0	0	0	0	0	0	0	0	0	0	0	0	0	0	0	0	0	0	0	0	0	0	0	0	0	0	0	0	0	0	0	0	0	0	0	0	0	0	0	0
ER	ERW	2006.21	0	0	0	0	0	0	0	0	0	0	0	0	0	0	0	0	0	0	0	0	0	0	0	0	0	0	0	0	0	0	0	0	0	0	0	0	0	0	0	0	0	0	0	0.00258398	0	0	0
ER	ERW	2006.99	0	0	0	0	0	0	0	0	0	0	0	0	0	0	0	0	0	0	0	0	0	0	0	0	0	0	0	0	0	0	0	0	0	0	0	0	0	0	0	0	0	0	0	0.0059761	0	0	0
ER	ERW	2008.17	0	0	0	0	0	0	0	0	0	0	0	0	0	0	0	0	0	0	0	0	0	0	0	0	0	0	0	0	0	0	0	0	0	0	0	0	0	0	0	0.00197628	0	0	0	0.0177866	0	0	0
ER	ERW	2008.76	0	0	0	0	0	0	0	0	0	0	0	0	0	0	0	0	0	0	0	0	0	0	0	0	0	0	0	0	0	0	0	0	0	0	0	0	0	0	0	0	0	0	0	0.002	0	0	0
ER	ERW	2009.34	0	0	0	0	0	0	0	0	0	0	0	0	0	0	0	0	0	0	0	0	0	0	0	0	0	0	0	0	0	0	0	0	0	0	0	0	0	0	0	0	0	0	0	0.0119522	0	0	0
ER	ERW	2009.93	0	0	0	0	0	0	0	0	0	0	0	0	0	0	0	0	0	0	0	0	0	0	0	0	0	0	0	0	0	0	0	0	0	0	0	0	0	0	0	0	0	0	0	0.00199203	0	0	0
ER	ERW	2010.52	0	0	0	0	0	0	0	0	0	0	0	0	0	0	0	0	0	0	0	0	0	0	0	0	0	0	0	0	0	0	0	0	0	0	0	0	0	0	0	0	0	0	0	0.011976	0	0	0
ER	ERW	2011.11	0	0	0	0	0	0	0	0	0	0	0	0	0	0	0	0	0	0	0	0	0	0	0	0	0	0	0	0	0	0	0	0	0	0	0	0	0	0	0	0	0	0	0	0	0	0	0
ER	ERW	2011.5	0	0	0	0	0	0	0	0	0	0	0	0	0	0	0	0	0	0	0	0	0	0	0	0	0	0	0	0	0	0	0	0	0	0	0	0	0	0	0	0	0	0	0	0	0	0	0
HU	HUN	1879.15	0	0.00199601	0	0	0	0	0	0	0	0	0	0	0	0	0	0	0	0	0	0	0	0	0	0	0	0	0	0	0	0	0	0	0	0	0	0	0	0	0	0	0	0	0	0.00399202	0	0	0
HU	HUN	1898.1	0	0	0	0	0	0	0	0	0	0	0	0	0	0.00199203	0	0	0	0	0	0	0	0	0	0	0	0	0	0	0	0	0	0	0	0	0	0	0	0	0	0	0	0	0	0	0.00796813	0	0
HU	HUN	1915.67	0	0	0	0	0	0	0	0	0	0	0	0	0	0	0	0	0	0	0	0	0	0	0	0	0	0	0	0	0	0	0.00198807	0	0	0	0	0	0	0.00397614	0	0	0	0	0	0.00994036	0.00397614	0	0
HU	HUN	1932.15	0	0	0	0.00199601	0	0	0	0	0	0	0	0	0	0	0	0	0	0	0	0	0	0	0	0	0	0	0	0	0.00199601	0	0	0	0	0	0	0	0	0	0	0	0	0	0	0.00199601	0.00199601	0	0
HU	HUN	1941.94	0	0	0	0	0	0	0	0	0	0	0	0	0	0	0	0	0	0	0	0	0	0	0	0	0	0	0	0	0	0	0	0	0	0	0	0	0	0	0	0	0	0	0	0	0.00399202	0	0
HU	HUN	1949.59	0	0	0	0	0	0	0	0	0	0	0	0	0	0	0	0	0	0	0	0	0	0	0	0	0	0	0	0	0	0	0	0	0	0	0	0	0	0	0	0	0	0	0	0.00398406	0	0	0
HU	HUN	1953.36	0	0	0	0	0	0	0	0	0	0	0	0	0	0	0	0	0	0	0	0	0	0	0	0	0	0	0	0	0	0	0	0	0	0	0	0	0	0	0	0	0	0	0	0	0.00199601	0	0
HU	HUN	1960.81	0	0	0	0	0	0	0	0	0	0	0	0	0	0	0	0	0	0	0	0	0	0	0	0	0	0	0	0	0	0	0	0	0	0	0	0	0	0	0	0	0	0	0	0	0	0	0
HU	HUN	1968.14	0	0	0	0	0	0	0	0	0	0	0	0	0	0	0	0	0	0	0	0	0	0	0	0	0	0	0	0	0.00199601	0	0	0	0	0	0	0	0	0	0	0	0	0	0	0.00399202	0	0	0
HU	HUN	1975.09	0	0	0	0	0	0	0	0	0	0	0	0	0	0	0	0	0	0	0	0	0	0	0	0	0	0	0	0	0	0	0	0	0	0	0	0	0	0	0	0	0	0	0	0.011976	0	0	0
HU	HUN	1978.56	0	0	0	0	0	0	0	0	0	0	0	0	0	0	0	0	0	0	0.002	0	0	0	0	0	0	0	0	0	0	0	0	0	0	0	0	0	0	0	0	0	0	0	0	0	0	0	0
HU	HUN	1982	0	0	0	0	0	0	0	0	0	0	0	0	0	0	0	0	0	0	0	0	0	0	0	0	0	0	0	0	0	0	0	0	0	0	0	0	0	0	0	0	0	0	0	0	0	0	0
HU	HUN	1988.77	0	0	0	0	0	0	0	0	0	0	0	0	0	0	0	0	0	0	0	0	0	0	0	0	0	0	0	0	0	0	0	0	0	0	0	0	0	0	0	0	0	0	0	0	0	0	0
HU	HUN	1995.43	0	0	0	0	0.0019802	0	0	0	0	0	0	0	0	0	0	0	0	0	0	0	0	0	0	0	0	0	0	0	0	0	0	0	0	0	0	0	0	0	0	0	0	0	0.0039604	0.0039604	0	0	0
HU	HUN	2001.97	0	0	0	0	0	0	0	0	0	0	0	0	0	0	0	0	0	0	0	0	0	0	0	0	0	0	0	0	0	0	0	0	0	0	0	0	0	0	0	0	0	0	0	0	0.00399202	0	0
HU	HUN	2005.1	0	0	0	0	0	0	0	0	0	0	0	0	0	0	0	0	0	0	0	0	0	0	0	0	0	0	0	0	0	0	0	0	0	0	0	0	0	0	0	0	0	0	0	0	0.00399202	0	0
HU	HUN	2007.35	0	0	0	0	0	0	0	0	0	0	0	0	0	0	0	0	0	0	0	0	0	0	0	0	0	0	0	0	0	0	0	0	0	0	0	0	0	0	0	0	0	0	0	0	0	0	0
HU	HUN	2008.85	0	0	0	0	0	0	0	0	0	0	0	0	0	0	0.004	0	0	0.002	0	0	0	0	0	0	0	0	0	0	0	0	0	0	0	0	0	0	0	0	0	0	0	0	0	0	0.002	0	0
HU	HUN	2010.35	0	0	0	0	0	0	0	0	0	0	0	0	0	0	0	0	0	0	0	0	0	0	0	0	0	0	0	0	0	0	0	0	0	0	0	0	0	0	0	0	0	0	0	0	0	0	0.00603622
HU	HUN	2011.8	0	0	0	0	0	0	0	0	0	0	0	0	0	0	0	0	0	0	0	0	0	0	0	0	0	0	0	0	0	0	0	0	0	0	0	0	0	0	0	0	0	0	0	0	0	0.00399202	0
HU	HUS	1823.09	0	0	0	0	0	0	0	0	0	0	0	0	0	0	0	0	0	0	0	0.0106383	0	0	0	0	0.0106383	0	0	0	0	0	0	0	0	0	0	0	0	0	0	0	0	0	0	0	0	0	0
HU	HUS	1857.44	0	0	0	0.00325733	0	0	0	0	0	0	0	0	0	0	0	0	0	0	0	0.00977199	0	0	0	0	0	0	0	0	0	0	0	0	0	0	0	0	0	0	0	0	0	0	0	0	0	0	0
HU	HUS	1887.75	0	0	0	0	0	0	0	0	0	0	0	0	0	0	0	0	0	0	0	0	0	0	0	0	0	0	0	0	0	0	0	0	0	0	0	0	0	0	0	0	0	0	0	0	0	0	0
HU	HUS	1909.12	0	0	0	0	0	0	0	0	0	0	0	0	0	0	0	0	0	0	0	0.00285714	0	0	0	0	0.00285714	0	0	0	0	0	0	0	0	0	0	0	0	0	0	0	0	0	0	0	0	0	0
HU	HUS	1913.95	0	0	0	0.003367	0	0	0	0	0	0	0	0	0	0	0	0	0	0	0	0	0	0	0	0	0	0	0	0	0	0	0	0	0	0	0	0	0	0	0	0	0	0	0	0.003367	0	0	0
HU	HUS	1918.78	0.0058309	0	0	0.00291545	0	0.00291545	0	0	0	0	0	0	0	0	0	0	0	0	0	0.00874636	0	0	0	0	0	0	0.00291545	0	0	0	0	0	0	0	0	0	0	0	0	0	0	0	0	0.00291545	0	0	0
HU	HUS	1923.78	0	0	0	0	0	0	0	0	0	0	0	0	0	0	0	0	0	0	0	0.00209644	0	0	0	0	0	0	0	0	0	0	0.00419287	0	0	0	0	0	0	0	0	0	0	0	0	0	0	0	0
HU	HUS	1928.92	0	0	0	0	0	0	0	0	0	0	0	0	0	0	0	0	0	0.00409836	0	0	0	0	0	0	0	0	0	0	0	0	0	0	0	0	0	0	0	0	0	0	0	0	0	0.00204918	0	0	0
HU	HUS	1934.3	0	0	0	0	0	0	0	0	0	0	0	0	0	0.004	0	0	0	0	0	0.002	0	0	0	0	0	0	0	0	0	0	0	0	0	0	0	0	0	0	0	0	0	0	0	0.004	0	0	0
HU	HUS	1939.9	0	0	0	0	0	0	0	0	0	0	0	0	0	0	0	0	0	0	0	0	0	0	0	0	0	0	0	0	0	0	0	0	0	0	0	0	0	0	0	0	0	0	0	0.00202429	0	0	0
HU	HUS	1945.58	0	0	0	0	0	0	0	0	0	0	0	0	0	0	0	0	0	0	0	0	0	0	0	0	0	0	0	0	0	0	0	0	0	0	0	0	0	0	0	0	0	0	0	0.00412371	0	0	0
HU	HUS	1951.33	0	0	0	0	0	0	0	0	0	0	0	0	0	0	0	0	0	0	0	0	0	0	0	0	0	0	0	0	0	0	0	0	0	0	0	0	0	0	0	0	0	0	0	0	0	0	0
HU	HUS	1956.67	0	0	0	0	0	0	0	0	0	0	0	0	0	0	0	0	0	0.00206186	0	0.00206186	0	0	0	0	0	0	0	0	0	0	0	0	0	0	0	0	0	0	0	0	0	0	0	0	0	0	0
HU	HUS	1961.62	0	0	0	0	0	0	0	0	0	0	0	0	0	0	0	0	0	0	0	0	0	0	0	0	0	0	0	0	0	0	0	0	0	0	0	0	0	0	0	0	0	0	0	0	0	0	0
HU	HUS	1966.22	0	0	0	0	0	0	0	0	0	0	0	0	0	0	0	0	0	0	0	0	0	0	0	0	0	0	0	0	0	0	0	0	0	0	0	0	0	0	0	0	0	0	0	0	0	0	0
HU	HUS	1970.47	0	0	0	0	0	0	0	0	0	0	0	0	0	0	0	0	0	0	0	0	0	0	0	0	0	0	0	0	0	0	0	0	0	0	0	0	0	0	0	0	0	0	0	0	0	0	0
HU	HUS	1978.67	0	0	0	0	0	0	0	0	0	0	0	0	0	0	0	0	0	0	0	0	0	0	0	0	0	0	0	0	0	0	0	0	0	0	0	0	0	0	0	0	0	0	0	0.0021097	0	0	0
HU	HUS	1986.33	0	0	0	0	0	0	0	0	0	0	0	0	0	0	0	0	0	0	0	0	0	0	0	0	0.00214133	0.00214133	0	0	0	0	0	0	0	0	0	0	0	0	0	0	0	0	0	0.00214133	0	0	0.00214133
HU	HUS	1989.92	0	0	0	0	0	0	0	0	0	0	0	0	0	0.0043384	0	0	0	0	0	0	0	0	0	0	0	0	0	0	0	0	0	0	0	0	0	0	0	0	0	0	0	0	0	0	0	0	0
HU	HUS	1993.38	0	0	0	0.00200401	0	0	0	0	0	0	0	0	0	0.00400802	0	0	0	0.00200401	0	0	0	0	0	0	0	0	0	0	0	0	0	0	0	0	0	0	0	0	0	0	0	0	0	0.00801603	0	0	0
HU	HUS	1996.67	0	0	0	0	0	0	0	0	0	0	0	0	0	0	0	0	0	0	0	0	0	0	0	0	0	0	0	0	0	0	0	0	0	0	0	0	0	0	0	0	0	0	0	0.00408163	0	0	0
HU	HUS	1999.83	0	0	0	0	0	0	0	0	0	0	0	0	0	0	0	0	0	0	0	0	0	0	0	0	0	0	0	0	0	0	0	0	0	0	0	0	0	0	0	0	0	0	0	0	0	0	0
HU	HUS	2002.14	0	0	0	0	0	0	0	0	0	0	0	0	0	0	0	0	0	0.00215517	0	0	0	0	0	0	0	0.00215517	0	0	0	0	0	0	0	0	0	0	0	0	0	0	0	0	0	0	0	0	0
HU	HUS	2003.61	0	0	0	0	0	0	0	0	0	0	0	0	0	0	0	0	0	0	0	0	0	0	0	0	0	0	0	0	0	0	0	0	0	0	0	0	0	0	0	0	0	0	0	0.00214133	0	0	0
HU	HUS	2005.09	0	0	0	0	0	0	0	0	0	0	0	0	0	0	0	0	0	0	0	0	0	0	0	0	0	0	0	0	0	0	0	0	0	0	0	0	0	0	0	0	0	0	0	0.010661	0	0	0
HU	HUS	2006.56	0	0	0	0	0	0	0	0	0	0	0	0	0	0	0	0	0	0	0	0	0	0	0	0	0	0	0	0	0.0021645	0	0	0	0	0	0	0	0	0	0	0	0	0	0	0.0108225	0	0	0
HU	HUS	2008.07	0	0	0	0	0	0	0.00233645	0	0	0	0	0	0	0	0	0	0	0.0046729	0	0	0	0	0	0	0	0	0	0	0.00934579	0	0	0	0	0	0	0	0	0	0	0	0	0	0	0.00700935	0	0	0
HU	HUS	2009.32	0	0	0	0	0	0	0	0	0	0	0	0	0	0	0	0	0	0	0	0	0	0	0	0	0.00390625	0	0	0	0	0	0	0	0	0	0	0	0	0	0	0	0	0	0	0.0136719	0	0	0
HU	HUS	2010.28	0	0	0	0	0	0	0	0	0	0	0	0	0	0	0	0	0	0	0	0	0	0	0	0	0	0	0	0	0	0	0	0	0	0	0	0	0	0	0	0	0	0	0	0.0140281	0	0	0
HU	HUS	2011.43	0	0	0	0	0	0	0	0	0	0	0	0	0	0	0	0	0	0	0	0	0	0	0	0	0	0	0	0	0	0	0	0	0	0	0	0	0	0	0	0	0	0	0	0.00656455	0	0	0.00218818
HU	HUS	2012.3	0	0	0	0	0	0	0	0	0	0	0	0	0	0	0	0	0	0	0	0	0	0	0	0	0	0	0	0	0.0021645	0	0	0	0	0	0	0	0	0	0	0	0	0	0	0.0151515	0	0	0
MI	MIN	1855.75	0	0	0	0	0	0	0	0	0	0	0	0.00196078	0	0	0	0	0	0	0	0	0	0	0	0	0	0	0	0	0	0	0.00196078	0	0	0	0	0	0	0	0	0	0	0	0	0.00392157	0	0	0
MI	MIN	1891.25	0	0	0	0	0	0	0	0	0	0	0.00662252	0	0	0	0	0	0	0	0	0	0	0	0	0	0	0	0	0	0	0	0	0	0	0	0	0	0	0	0	0	0	0	0	0.00220751	0	0	0
MI	MIN	1898.1	0	0	0	0	0	0	0	0	0	0	0	0	0	0	0	0	0	0	0	0	0	0	0	0.00196078	0	0	0	0	0	0	0	0	0	0	0	0	0	0	0	0	0	0	0	0	0	0	0
MI	MIN	1906.95	0	0	0	0	0	0	0	0	0	0	0	0	0	0	0	0	0	0	0	0	0	0	0	0	0	0	0	0	0	0	0	0	0	0	0	0	0	0	0	0	0	0	0	0.00873362	0	0	0
MI	MIN	1917.83	0	0	0	0	0	0	0	0	0	0	0	0	0	0	0	0	0	0	0	0	0	0	0	0	0	0	0	0	0	0	0.00207469	0	0	0	0	0	0	0	0	0	0	0	0	0	0	0	0
MI	MIN	1930.2	0	0	0	0	0	0	0	0	0	0	0	0	0	0	0	0	0	0	0	0	0	0	0	0	0	0	0	0	0	0	0	0	0	0	0	0	0	0	0	0	0	0	0	0	0	0	0
MI	MIN	1941.97	0	0	0	0	0	0	0	0	0	0	0	0	0	0	0	0	0	0	0	0	0	0	0	0.00406504	0	0	0	0	0	0	0	0	0	0	0	0	0	0	0	0	0	0	0	0	0	0	0
MI	MIN	1953.5	0	0	0	0	0	0	0	0	0	0	0	0	0	0	0	0	0	0	0	0	0	0	0	0	0	0	0	0	0	0	0	0	0	0	0	0	0	0	0	0	0	0	0	0	0	0	0
MI	MIN	1963.83	0	0	0	0	0	0	0	0	0	0	0	0	0	0	0	0	0	0	0	0	0	0	0	0.00195695	0	0	0	0	0	0	0	0	0	0	0	0	0	0	0	0	0	0	0	0	0	0	0
MI	MIN	1972.9	0	0	0	0	0	0	0	0	0	0	0	0	0	0	0	0	0	0	0	0	0	0	0	0	0	0	0	0	0	0	0	0	0	0	0	0	0	0	0	0	0	0	0	0	0	0	0
MI	MIN	1977.2	0	0	0	0	0	0	0	0	0	0	0	0	0	0	0	0	0	0	0	0	0	0	0	0	0	0	0	0	0	0	0	0	0	0	0	0	0	0	0	0	0	0	0	0	0	0	0
MI	MIN	1981.4	0	0	0	0	0	0	0	0	0	0	0	0	0	0	0	0	0	0	0	0	0	0	0	0	0	0	0	0	0	0	0	0	0	0	0	0	0	0	0	0	0	0	0	0	0	0	0
MI	MIN	1985.46	0	0	0	0	0	0	0	0	0	0	0	0	0	0	0	0	0	0	0	0	0	0	0	0	0	0	0	0.00177305	0	0	0	0	0	0	0	0	0	0	0	0	0	0	0	0	0	0	0
MI	MIN	1989.46	0	0	0	0	0	0	0	0	0	0	0	0	0	0	0	0	0	0	0	0	0	0	0	0	0	0	0	0	0	0	0	0	0	0	0	0	0	0	0	0	0	0	0	0	0	0	0
MI	MIN	1993.44	0	0	0	0	0	0	0	0	0	0	0	0	0	0	0	0	0	0	0	0	0	0	0	0	0	0	0	0	0	0	0	0	0	0	0	0	0	0	0	0	0	0	0	0	0	0	0
MI	MIN	1997.41	0	0	0	0	0	0	0	0	0	0	0	0	0	0	0	0	0	0	0	0	0	0	0	0	0	0	0	0	0	0	0	0	0	0	0	0	0	0	0	0	0	0	0	0.00390625	0	0	0
MI	MIN	2000.75	0	0	0	0	0	0	0	0	0	0	0	0	0	0	0	0	0	0	0	0	0	0	0	0	0	0	0	0	0	0	0	0	0	0	0	0	0	0	0	0	0	0	0	0.00395257	0	0	0
MI	MIN	2006.15	0	0	0	0	0	0	0	0	0	0	0	0	0	0	0	0	0	0	0	0	0	0	0	0	0	0	0	0	0	0	0	0	0	0	0	0	0	0	0	0	0	0	0	0	0	0	0
MI	MIN	2008.85	0	0	0	0	0	0	0	0	0	0	0	0	0	0	0	0	0	0	0	0	0	0	0	0	0	0	0	0	0	0	0	0	0	0	0	0	0	0	0	0	0	0	0	0.00206612	0	0	0
MI	MIN	2011.9	0	0	0	0	0	0	0	0	0	0	0	0.00430107	0	0	0	0	0	0	0	0	0	0	0	0	0	0	0	0	0	0	0	0	0	0	0	0	0	0	0	0	0	0	0	0.00215054	0	0	0
ON	LOE	1714.5	0	0	0	0	0	0	0	0	0	0	0	0	0	0	0	0	0	0.00178891	0	0	0	0	0	0	0	0	0	0	0	0	0	0	0	0	0	0	0	0	0	0	0	0	0	0	0	0	0
ON	LOE	1755.5	0	0	0	0	0	0	0	0	0	0	0	0	0	0	0	0	0	0	0	0	0	0	0	0	0	0	0	0	0	0	0	0	0	0	0	0	0	0	0	0	0	0	0	0	0	0	0
ON	LOE	1797	0	0	0	0	0	0	0	0	0	0	0	0	0	0	0	0	0.00182482	0	0	0	0	0	0	0	0	0	0	0	0	0	0	0	0	0.00182482	0	0	0	0	0.00182482	0	0	0	0	0	0	0	0
ON	LOE	1828	0	0	0	0	0	0	0	0	0	0	0	0	0	0	0	0	0	0	0	0	0	0	0	0	0	0	0	0	0	0	0	0	0	0	0	0	0	0	0	0	0	0	0	0.00182482	0	0	0
ON	LOE	1850.83	0	0	0	0	0	0	0	0	0	0	0.00189753	0.00189753	0	0	0	0	0	0	0	0	0	0	0	0	0	0	0	0	0	0	0	0	0	0	0	0	0	0	0	0	0	0	0	0	0	0	0
ON	LOE	1870.62	0	0	0	0	0	0	0	0	0	0	0	0	0	0	0	0	0	0	0	0	0	0	0	0	0	0	0	0	0	0	0	0	0	0	0	0	0	0	0	0	0	0	0	0.0018622	0	0	0
ON	LOE	1888.67	0	0	0	0	0	0	0	0	0	0	0	0	0	0	0	0	0	0	0	0	0	0	0	0	0	0	0	0	0	0	0	0	0	0	0	0	0	0	0	0	0	0	0	0	0	0	0
ON	LOE	1906.85	0	0	0	0	0	0	0	0	0	0	0	0	0	0	0	0	0	0	0	0	0	0	0	0	0	0	0	0	0.00381679	0	0	0	0	0	0	0	0	0	0	0	0	0	0	0.00381679	0	0	0
ON	LOE	1921.8	0	0	0	0	0	0	0	0	0	0	0	0	0	0	0	0	0	0	0	0	0	0	0	0	0	0	0	0	0	0	0	0	0	0	0	0	0	0	0	0	0	0	0	0.00368324	0	0	0
ON	LOE	1935.04	0	0	0	0	0	0	0	0	0	0	0	0	0	0	0	0	0	0	0	0	0	0	0	0	0	0	0	0	0	0	0	0	0	0	0	0	0	0	0	0	0	0	0	0.00954198	0	0	0
ON	LOE	1942.64	0	0	0	0	0	0	0	0	0	0	0	0	0	0	0	0	0	0	0	0	0	0	0	0	0	0	0	0	0	0	0	0	0	0	0	0	0	0	0	0	0	0	0	0.00187266	0	0	0
ON	LOE	1948.5	0	0	0	0	0	0	0	0	0	0	0	0	0	0	0	0	0.00184162	0	0	0	0	0	0	0	0	0	0	0	0.00184162	0	0	0	0	0	0	0	0	0	0	0	0	0	0	0.00552486	0	0	0
ON	LOE	1953.79	0	0	0	0	0	0	0	0	0	0	0	0	0	0	0	0	0	0	0	0	0	0	0	0	0	0	0	0	0	0	0	0	0	0	0	0	0	0	0	0	0	0	0	0	0	0	0
ON	LOE	1959.34	0	0	0	0	0	0	0	0	0	0	0	0	0	0	0	0	0	0	0	0	0	0	0	0	0	0	0	0	0	0	0	0	0	0	0	0	0	0	0	0	0	0	0	0	0	0	0
ON	LOE	1964.92	0	0	0	0	0	0	0	0	0	0	0	0	0	0	0	0	0	0	0	0	0	0	0	0	0	0	0	0	0	0	0	0	0	0	0	0.00177936	0	0	0	0	0	0	0	0	0	0	0
ON	LOE	1970.62	0	0	0	0	0	0	0	0	0	0	0.00185529	0	0	0.00185529	0	0	0	0	0	0	0	0	0	0	0	0	0	0	0	0	0	0	0	0	0	0	0	0	0	0	0	0	0	0	0	0	0
ON	LOE	1976.2	0	0	0	0	0	0	0	0	0	0	0	0	0	0	0	0	0	0	0	0	0	0	0	0	0	0	0	0	0	0	0	0	0	0	0	0	0	0	0	0	0	0	0	0	0	0	0
ON	LOE	1981.4	0	0	0	0	0	0	0	0	0	0	0	0	0	0	0	0	0	0	0	0	0	0	0	0	0	0	0	0	0	0	0	0	0	0	0	0	0	0	0	0	0	0	0	0.00754717	0	0	0
ON	LOE	1986.72	0	0	0	0	0	0	0	0	0	0	0	0	0	0	0	0	0	0	0	0	0	0	0	0	0	0	0	0	0	0	0	0	0	0	0	0	0	0	0	0	0	0	0	0	0	0	0
ON	LOE	1992.42	0	0	0	0	0	0	0	0	0	0	0	0	0	0	0	0	0	0	0	0	0	0	0	0	0	0	0	0	0	0	0	0	0	0	0	0	0	0	0	0	0	0	0	0	0	0	0
ON	LOE	1998.08	0	0	0	0	0	0	0	0	0	0	0.00189036	0	0	0	0	0	0	0	0	0	0	0	0	0	0	0	0	0	0	0	0	0	0	0.00378072	0	0	0	0	0	0	0	0	0	0	0	0	0
ON	LOE	2003.03	0	0	0	0	0	0	0	0	0	0	0.00391389	0	0	0	0	0	0	0	0	0	0	0	0	0	0	0	0	0	0	0	0	0	0	0	0	0	0	0	0	0	0	0	0	0	0	0	0
ON	LOE	2006.33	0	0	0	0	0	0	0	0	0	0	0.00399202	0	0	0.00199601	0	0	0	0	0	0	0	0	0	0	0	0	0	0	0	0	0	0	0	0	0	0	0	0	0	0	0	0	0	0	0	0	0
ON	LOE	2009.62	0	0	0	0	0	0	0	0	0	0	0	0	0	0	0	0	0	0	0	0	0	0	0	0	0	0	0	0	0	0	0	0	0	0	0	0	0	0	0	0	0	0	0	0	0	0	0
ON	LOW	1851.8	0	0	0	0	0	0	0	0	0	0	0	0	0	0	0	0	0	0	0	0	0	0	0	0	0	0	0	0	0	0	0	0	0	0	0	0	0	0	0	0	0	0	0	0	0	0	0
ON	LOW	1879.38	0	0	0	0	0	0	0	0	0	0	0	0	0	0	0	0	0	0	0	0	0	0	0	0	0	0	0	0	0	0	0	0	0	0	0	0	0	0	0	0	0	0	0	0	0	0	0
ON	LOW	1888.08	0	0	0	0	0	0	0	0	0	0	0.0059761	0	0	0.00398406	0	0	0	0	0	0	0	0	0	0	0	0	0	0	0	0	0	0	0	0	0	0	0	0	0	0	0	0	0	0	0	0	0
ON	LOW	1897.2	0	0	0	0	0	0	0	0	0	0	0.00215983	0	0	0	0	0	0	0	0	0	0	0	0	0	0	0	0	0	0.00431965	0	0	0	0	0	0	0	0	0	0	0	0	0	0	0	0	0	0
ON	LOW	1907.65	0	0	0	0	0	0	0	0	0	0	0	0	0	0	0	0	0	0	0	0	0	0	0	0	0	0	0	0	0	0	0	0	0	0	0	0	0	0	0	0	0	0	0	0	0	0	0
ON	LOW	1916.85	0	0	0	0	0	0	0	0.00206612	0	0	0.00413223	0	0	0	0.00206612	0	0	0	0	0	0	0	0	0	0	0	0	0	0	0	0	0	0	0	0	0	0	0	0	0	0	0	0	0	0	0	0
ON	LOW	1922	0	0	0	0	0	0	0	0	0	0	0	0	0	0	0.00182149	0	0	0	0	0	0	0	0	0	0	0	0	0	0	0	0	0	0	0	0	0	0	0	0	0	0	0	0	0	0	0	0
ON	LOW	1928.05	0	0	0	0	0	0	0	0	0	0	0	0	0	0	0	0	0.00195695	0	0	0	0	0	0	0	0	0	0	0	0	0	0	0	0	0	0	0	0	0	0	0	0	0	0	0	0	0	0
ON	LOW	1935.88	0	0	0	0	0	0	0	0	0	0	0	0	0	0	0	0	0	0	0	0	0	0	0	0	0	0	0	0	0	0	0	0	0	0	0	0	0	0	0	0	0	0	0	0.00374532	0	0	0
ON	LOW	1945.05	0	0	0	0	0	0	0	0	0	0	0	0	0	0	0	0	0	0	0	0	0	0	0	0	0	0	0	0	0	0	0	0	0	0	0	0	0	0	0	0	0	0	0	0	0	0	0
ON	LOW	1954.17	0	0	0	0	0	0	0	0	0	0	0	0	0	0	0	0	0	0	0	0	0	0	0	0	0	0	0	0	0	0	0	0	0	0	0	0	0	0	0	0	0	0	0	0	0	0	0
ON	LOW	1962.15	0	0	0	0	0	0	0	0	0	0	0.00179856	0	0	0.00179856	0	0	0	0	0	0	0	0	0	0	0	0	0	0	0	0	0	0	0	0	0	0	0	0	0	0	0	0	0	0	0	0	0
ON	LOW	1969.12	0	0	0	0	0	0	0	0	0	0	0	0	0	0	0	0	0	0	0	0	0	0	0	0	0	0	0	0	0	0	0	0	0	0	0	0	0	0	0	0	0	0	0	0	0	0	0
ON	LOW	1975.9	0	0	0	0	0	0	0	0	0	0	0	0	0	0	0	0	0	0	0	0	0	0	0	0	0	0	0	0	0	0	0	0	0	0	0	0	0	0	0.00190114	0	0	0	0	0	0	0	0
ON	LOW	1982.6	0	0	0	0	0	0	0	0	0	0.00194553	0	0	0	0	0	0	0	0	0	0	0	0	0	0	0	0	0	0	0	0	0	0	0	0	0	0	0	0	0	0	0	0	0	0	0	0	0
ON	LOW	1986.4	0	0	0	0	0	0	0	0	0	0	0	0	0	0	0	0	0	0	0	0	0	0	0	0	0	0	0	0	0	0	0	0	0	0	0	0	0	0	0	0	0	0	0	0	0	0	0
ON	LOW	1990.09	0	0	0	0	0	0	0	0	0	0	0	0	0	0	0	0	0	0	0	0	0	0	0	0	0	0	0	0	0	0	0	0	0	0	0	0	0	0	0	0	0	0	0	0	0	0	0
ON	LOW	1993.66	0	0	0	0	0	0	0	0	0	0	0.0019084	0	0	0	0	0	0	0	0	0	0	0	0	0	0	0	0	0	0	0	0	0	0	0	0	0	0	0	0	0	0	0	0	0	0	0	0
ON	LOW	1997.24	0	0	0	0	0	0	0	0	0	0	0	0	0	0	0	0	0	0	0	0	0	0	0	0	0	0	0	0	0	0	0	0	0	0	0	0	0	0	0	0	0	0	0	0	0	0	0
ON	LOW	2000.81	0	0	0	0	0	0	0	0	0	0	0	0	0	0	0	0	0	0	0	0	0	0	0	0	0	0	0	0	0	0	0	0	0	0	0	0	0	0	0	0	0	0	0	0	0	0	0
ON	LOW	2003.7	0	0	0	0	0	0	0	0	0	0	0	0	0	0	0	0	0	0	0	0	0	0	0	0	0	0	0	0	0	0	0	0	0	0	0	0.00189036	0	0	0	0	0	0	0	0	0	0	0
ON	LOW	2005.9	0	0	0	0	0	0	0	0	0	0	0	0	0	0	0	0	0	0	0	0	0	0	0	0	0	0	0	0	0	0	0	0	0	0	0	0	0	0	0	0	0	0	0	0	0	0	0
ON	LOW	2008.1	0	0	0	0	0	0	0	0	0	0	0	0	0	0	0	0	0	0	0	0	0	0	0	0	0	0	0	0	0	0	0	0	0	0	0	0	0	0	0	0	0	0	0	0.00378788	0	0	0
ON	LOW	2010.3	0	0	0	0	0	0	0	0	0	0	0	0	0	0	0	0	0	0	0	0	0	0	0	0	0	0	0	0	0	0	0	0	0	0	0	0	0	0	0	0	0	0	0	0	0	0	0
ON	LOW	2012.55	0	0	0	0	0	0	0	0	0	0	0	0	0	0	0	0	0	0	0	0	0	0	0	0	0	0	0	0	0	0	0	0	0	0	0	0	0	0	0	0	0	0	0	0	0	0	0
SU	SUIR	1631	0	0.00191102	0	0	0	0	0	0	0	0	0.00254166	0	0	0	0	0	0	0	0	0	0	0	0	0	0	0	0	0	0	0	0.00286653	0	0	0	0	0	0	0	0	0	0	0	0	0.00764409	0.00477756	0	0
SU	SUIR	1815.18	0	0	0	0	0	0	0	0	0	0	0.00394353	0	0	0	0	0	0	0	0	0	0	0	0	0	0	0	0	0	0	0	0	0	0	0	0	0	0	0	0	0	0	0	0	0	0.00394353	0	0
SU	SUIR	1873.06	0	0	0	0	0	0	0	0	0	0	0.00191681	0	0	0	0	0	0	0	0.00383362	0	0	0	0	0	0	0	0	0	0	0	0	0	0	0	0	0	0	0	0	0	0	0	0	0.00287522	0.0124593	0	0
SU	SUIR	1896.85	0	0	0	0	0	0	0	0	0	0	0	0	0	0	0	0	0	0	0	0	0	0	0	0	0	0	0	0	0	0	0	0	0	0	0	0	0	0	0	0	0	0	0	0.0032029	0.00549068	0	0
SU	SUIR	1927.58	0	0	0	0	0	0	0	0	0	0	0.00133321	0	0	0	0	0	0	0	0	0	0	0	0	0	0	0	0	0	0	0	0	0	0	0	0	0	0.000444405	0	0	0	0	0	0	0.00177762	0.00355524	0	0
SU	SUIR	1936.75	0	0	0	0	0	0	0	0	0	0	0.000473898	0	0	0	0	0	0	0	0	0	0	0	0	0	0	0	0	0	0	0	0	0	0	0	0	0	0.00189559	0	0	0	0	0	0	0.00473898	0.00758236	0	0
SU	SUIR	1951.42	0	0	0	0	0	0	0	0	0	0	0.00290169	0	0	0	0	0	0	0	0	0	0	0	0	0	0	0	0	0	0	0	0	0	0	0	0	0	0	0	0	0	0	0	0	0.00773784	0.0101559	0	0
SU	SUIR	1963.59	0	0	0	0	0	0	0	0	0	0	0	0	0	0	0	0	0	0	0	0	0	0	0	0	0	0	0	0	0	0	0	0	0	0	0	0	0	0	0	0	0	0	0	0.0183217	0.00101787	0	0
SU	SUIR	1974.72	0	0	0	0	0	0	0	0	0	0	0.00218055	0	0	0	0	0	0	0	0	0	0	0	0	0	0	0	0	0	0	0	0	0	0	0	0	0	0	0	0	0	0	0	0	0.00218055	0.00654165	0	0
SU	SUIR	1980.59	0	0	0	0	0	0	0	0	0	0	0	0	0	0	0	0	0	0	0	0	0	0	0	0	0	0	0	0	0	0	0	0	0	0	0	0	0	0	0	0	0	0	0	0.00296718	0.00395624	0	0
SU	SUIR	1983.58	0	0	0	0	0	0	0	0	0	0	0.00198665	0	0	0	0	0	0	0	0	0	0	0	0	0	0	0	0	0	0	0	0	0	0	0	0	0	0	0	0	0	0	0	0	0.00198665	0.00297997	0	0
SU	SUIR	1986.56	0	0	0	0	0	0	0	0	0	0	0	0	0	0	0	0	0	0	0	0	0	0	0	0	0	0	0	0	0	0	0	0	0	0	0	0	0	0	0	0	0	0	0	0.00617106	0.00411404	0	0
SU	SUIR	1989.55	0	0	0	0	0	0	0	0	0	0	0.00188484	0	0	0	0	0	0	0	0.000471209	0	0	0	0	0	0	0	0	0	0	0	0	0	0	0	0	0	0	0	0	0	0	0	0	0.00282725	0.00533409	0	0
SU	SUIR	1992.46	0	0	0	0	0	0	0	0	0	0	0.00534271	0	0	0	0	0	0	0	0	0	0	0	0	0	0	0	0	0	0	0	0	0	0	0	0	0	0	0	0	0	0	0	0	0.0019428	0.0024285	0	0
SU	SUIR	1995.38	0	0	0	0	0	0	0	0	0	0	0	0	0	0	0	0	0	0	0	0	0	0	0	0	0	0	0	0	0	0	0	0	0	0	0	0	0	0	0	0	0	0	0	0.00472527	0.00283516	0	0
SU	SUIR	1997.79	0	0	0	0	0	0	0	0	0	0	0	0	0	0	0	0	0	0	0	0	0	0	0	0	0	0	0	0	0	0	0	0	0	0	0	0	0	0	0	0	0	0	0	0	0.00198622	0	0
SU	SUIR	2000.7	0	0	0	0	0	0	0	0	0	0	0	0	0	0	0	0	0	0	0	0	0	0	0	0	0	0	0	0	0	0	0	0	0	0	0	0	0	0	0	0	0	0	0	0.00191718	0.00239647	0	0
SU	SUIR	2002.78	0	0	0	0	0	0	0	0	0	0	0	0	0	0	0	0	0	0	0	0	0	0	0	0	0	0	0	0	0	0	0	0	0	0	0	0	0	0	0	0	0	0	0	0.00919491	0.00193577	0	0
SU	SUIR	2004.85	0	0	0	0	0	0	0	0	0	0	0.00189476	0	0	0	0	0	0	0	0	0	0	0	0	0	0	0	0	0	0	0	0	0	0	0	0	0	0	0	0	0	0	0	0	0.00236846	0.00805275	0	0
SU	SUIR	2006.92	0	0.00148506	0	0	0	0	0	0	0	0	0	0	0	0	0	0	0	0	0	0	0	0	0	0	0	0	0	0	0	0	0	0	0	0	0	0	0	0	0	0	0	0	0	0.00198008	0.00396016	0	0
SU	SUIR	2008.5	0	0	0	0	0	0	0	0	0	0	0.00147472	0	0	0	0	0	0	0	0	0	0	0	0	0	0	0	0	0	0	0	0	0	0	0	0	0	0	0	0	0	0	0	0	0.00359832	0.00294945	0	0
SU	SUIR	2009.6	0	0	0	0	0	0	0	0	0	0	0.000517641	0	0	0	0	0	0	0	0	0	0	0	0	0	0	0	0	0	0	0	0	0	0	0	0	0	0	0	0	0	0	0	0	0.00207056	0	0	0
SU	SULG	1701	0	0	0	0	0	0	0	0	0	0	0.0152028	0	0	0	0	0	0	0	0	0	0	0	0	0	0	0	0	0	0	0	0.0041064	0	0	0	0	0	0	0	0	0	0	0	0	0.0179404	0.0012228	0	0
SU	SULG	1810.72	0	0	0	0	0	0	0	0	0	0	0.00492657	0	0	0	0	0	0	0	0	0	0	0	0	0	0	0	0	0	0	0	0	0	0	0	0	0	0	0	0	0	0	0	0	0.00374644	0.00374644	0	0
SU	SULG	1887.75	0	0	0	0	0	0	0	0	0	0	0.0074624	0	0	0	0	0	0	0	0	0	0	0	0	0	0	0	0	0	0	0	0.00194841	0	0	0	0	0	0	0	0	0	0	0	0	0.00340971	0.00925493	0	0
SU	SULG	1899.09	0	0.00199406	0	0	0	0	0	0	0	0	0.00199406	0	0	0	0	0	0	0	0	0	0	0	0	0	0	0	0	0	0	0	0	0	0	0	0	0	0.00199406	0	0	0	0	0	0	0	0.00548366	0	0
SU	SULG	1904.37	0	0	0	0	0	0	0	0	0	0	0.00290867	0	0	0.00193911	0	0	0	0	0	0	0	0	0	0	0	0	0	0	0	0	0	0	0	0	0	0	0.00193911	0	0	0	0	0	0	0.00387822	0.00387822	0	0
SU	SULG	1913.28	0	0	0	0	0	0	0	0	0	0	0.0112912	0	0	0	0	0	0	0	0	0	0	0	0	0	0	0	0	0	0	0	0.000639126	0	0	0	0	0	0	0	0	0	0	0	0	0	0.00596518	0	0
SU	SULG	1922.37	0	0	0	0	0	0	0	0	0	0	0.00392008	0	0	0	0	0	0	0	0	0	0	0	0	0	0	0	0	0	0	0	0.00450009	0	0	0	0	0	0.00200004	0	0	0	0	0	0	0.00900018	0.00400008	0	0
SU	SULG	1932.4	0	0.00181299	0	0	0	0	0	0	0	0	0.00355346	0	0	0	0	0	0	0	0	0	0	0	0	0	0	0	0	0	0	0	0.00181299	0	0	0	0	0	0	0	0.00181299	0	0	0	0	0.00181299	0.00725196	0	0
SU	SULG	1948.37	0	0	0	0	0	0	0	0	0	0	0.00516713	0	0	0	0	0	0	0	0	0	0	0	0	0	0	0	0	0	0	0	0	0	0	0	0	0	0	0	0.00375792	0	0	0	0	0.00657635	0.00469739	0	0
SU	SULG	1958.28	0	0	0	0	0	0	0	0	0	0	0.00160046	0	0	0	0	0	0	0	0.00200058	0	0	0	0	0	0	0	0	0	0	0	0	0	0	0	0	0	0	0	0	0	0	0	0	0.00160046	0.00480138	0	0
SU	SULG	1970.9	0	0	0	0	0	0	0	0	0	0	0.00181851	0	0	0	0	0	0	0	0	0	0	0	0	0	0	0	0	0	0	0	0.00181851	0	0	0	0	0	0	0	0	0	0	0	0	0.00545554	0.00727405	0	0
SU	SULG	1979.28	0	0	0	0	0	0	0	0	0	0	0	0	0	0	0	0	0	0	0	0	0	0	0	0	0	0	0	0	0	0	0	0	0	0	0	0	0	0	0	0	0	0	0	0.0187541	0	0	0
SU	SULG	1986.83	0	0	0	0	0	0	0	0	0	0	0.00278791	0	0	0	0	0	0	0	0	0	0	0	0	0	0	0	0	0	0	0	0.00238691	0	0	0	0	0	0	0	0	0	0	0	0	0.00954763	0.00381905	0	0
SU	SULG	1990.19	0	0	0.00188179	0	0	0	0	0	0	0	0	0	0	0	0	0	0	0	0	0	0	0	0	0	0	0	0	0	0	0	0.00188179	0	0	0	0	0	0	0	0	0	0	0	0	0.0150543	0.00658625	0	0
SU	SULG	1995.99	0	0	0	0	0	0	0	0	0	0	0.00260696	0	0	0	0	0	0	0	0.00104279	0	0	0	0	0	0	0	0	0	0	0	0	0	0	0	0	0	0	0	0	0	0	0	0	0.00886368	0.00417114	0	0
SU	SULG	1997.92	0	0	0	0	0	0	0	0	0	0	0.00378946	0	0	0	0	0	0	0	0	0	0	0	0	0	0	0	0	0	0	0	0	0	0	0	0	0	0.00331578	0	0	0	0	0	0	0.00568419	0.00852628	0	0
SU	SULG	1999.35	0	0	0	0	0	0	0	0	0	0	0.00337317	0	0	0	0	0	0	0	0	0	0	0	0	0	0	0	0	0	0	0	0.00144564	0	0	0	0	0	0	0	0	0	0	0	0	0.00337317	0.0154202	0	0
SU	SULG	2000.49	0	0	0	0	0	0	0	0	0	0	0	0	0	0	0	0	0	0	0	0	0	0	0	0	0	0	0	0	0	0	0	0	0	0	0	0	0	0	0	0	0	0	0	0.0083956	0.00279154	0	0
SU	SULG	2002.14	0	0.00380746	0	0	0	0	0	0	0	0	0	0	0	0	0	0	0	0	0	0	0	0	0	0	0	0	0	0	0	0	0	0	0	0	0	0	0	0	0	0	0	0	0	0.00380746	0.00190373	0	0
SU	SULG	2003.28	0	0	0	0	0	0	0	0	0	0	0	0	0	0	0	0	0	0	0.00179075	0	0	0	0	0	0	0	0	0	0	0	0	0	0	0	0	0	0.00179075	0	0	0	0	0	0	0.00895375	0.0179075	0	0
SU	SULG	2004.42	0	0	0	0	0	0	0	0	0	0	0.00348613	0	0	0	0	0	0	0	0	0	0	0	0	0	0	0	0	0	0	0	0	0	0	0	0	0	0	0	0	0	0	0	0	0.00697225	0.00398414	0	0
SU	SULG	2005.57	0	0	0	0	0	0	0	0	0	0	0	0	0	0	0	0	0	0	0.00202922	0	0	0	0	0	0	0	0	0	0	0	0.00202922	0	0	0	0	0	0	0	0	0	0	0	0	0.0131899	0.00405844	0	0
SU	SULG	2007.21	0	0	0	0	0	0	0	0	0	0	0.00456905	0	0	0	0	0	0	0	0	0	0	0	0	0	0	0	0	0	0	0	0.00365524	0	0	0	0	0	0.00182762	0	0	0	0	0	0	0.00913809	0.00228452	0	0
SU	SULG	2008.36	0	0	0	0	0	0	0	0	0	0	0	0	0	0	0	0	0	0	0	0	0	0	0	0	0	0	0	0	0	0	0	0	0	0	0	0	0	0	0.00407839	0	0	0	0	0.010196	0.00611758	0	0
SU	SULG	2009.5	0	0	0	0	0	0	0	0	0	0	0.00293576	0	0	0	0	0	0	0	0	0	0	0	0	0	0	0	0	0	0	0	0	0	0	0	0	0	0	0	0.00195718	0	0	0	0	0.00293576	0.0141895	0	0
SU	SULG	2009.83	0	0	0	0	0	0	0	0	0	0	0.00618086	0	0	0	0	0	0	0	0	0	0	0	0	0	0	0	0	0	0	0	0	0	0	0	0	0	0	0	0	0	0	0	0	0.0114108	0.0031703	0	0
SU	SUW	1837	0	0	0	0	0	0	0	0	0	0	0.0206807	0	0	0	0	0	0	0.00241034	0	0	0	0	0	0	0	0	0	0	0	0	0	0	0	0	0	0	0	0	0	0	0	0	0	0.0108465	0.00882183	0	0
SU	SUW	1859	0	0	0	0	0	0.0044614	0	0	0	0	0.00854358	0	0	0	0	0	0	0	0.0044614	0	0	0	0	0	0	0	0	0	0	0	0.00724977	0	0	0	0	0	0	0	0	0	0	0	0	0.0306721	0.0044614	0	0
SU	SUW	1878.87	0	0	0	0	0	0.00232234	0	0	0	0	0.0116117	0	0	0	0	0	0	0	0	0	0.00174176	0	0	0	0	0	0	0	0	0	0.0110311	0	0	0	0	0	0	0	0	0.00232234	0	0	0	0.030771	0.00638644	0	0
SU	SUW	1890.09	0	0	0	0	0	0	0	0	0	0	0.0185545	0	0	0	0	0.00247393	0	0	0	0	0	0	0	0	0	0	0	0	0	0	0.0117512	0	0	0	0	0	0	0	0	0	0	0	0	0.037109	0.00804028	0	0
SU	SUW	1899.86	0	0	0	0	0	0	0	0	0	0	0.00249591	0	0	0	0	0	0	0	0	0	0	0	0	0	0	0	0	0	0	0	0.00311989	0	0	0	0	0	0	0	0	0	0.00436785	0	0	0.0368147	0.0168474	0	0
SU	SUW	1904.49	0	0	0	0	0	0	0	0	0	0	0.00650094	0	0	0	0	0	0	0	0.00195028	0	0.00260037	0	0	0	0	0	0	0	0	0	0.0104015	0	0	0	0	0	0	0	0	0.00195028	0.00780112	0	0	0.0253537	0.00930934	0	0
SU	SUW	1909.11	0	0	0	0	0	0.00237693	0	0	0	0	0	0	0	0	0	0	0	0	0.0017827	0	0	0	0	0	0	0	0	0	0	0	0	0	0	0	0	0	0	0	0	0	0	0	0	0.00594234	0.00831927	0	0
SU	SUW	1913.74	0	0	0	0	0	0	0	0	0	0	0.00176774	0	0.00471398	0	0	0	0	0	0	0	0	0	0	0	0	0	0	0	0	0.00235699	0.00707097	0	0	0	0	0	0	0	0	0	0	0	0	0.024937	0.00412473	0	0
SU	SUW	1918.46	0	0	0	0	0	0	0	0	0	0	0.00380657	0	0	0	0	0	0	0	0	0	0	0	0	0	0	0	0	0	0	0	0	0	0	0	0	0	0	0	0	0	0	0	0	0.017623	0.0070492	0	0
SU	SUW	1923.2	0	0	0	0	0	0	0	0	0	0	0.00582663	0	0	0	0	0	0	0	0	0	0	0	0	0	0	0	0	0	0	0	0.0033295	0	0	0	0	0	0	0	0	0	0	0	0	0.019977	0.00249713	0	0
SU	SUW	1927.94	0	0	0	0	0	0	0	0	0	0	0.011827	0	0	0	0	0	0	0	0	0	0	0	0	0	0	0	0	0	0	0	0.00315388	0	0	0	0	0	0	0	0	0.025231	0	0	0	0.0110386	0	0	0
SU	SUW	1932.68	0	0	0	0	0	0	0	0	0	0	0.0019417	0	0	0	0	0	0	0	0	0	0	0	0	0	0	0	0	0	0	0	0.00388339	0	0	0	0	0	0	0	0	0	0	0	0	0.0207114	0	0	0
SU	SUW	1938.08	0	0	0	0	0	0	0	0	0	0	0.00502311	0	0	0	0	0	0	0	0.00301386	0	0	0	0	0	0	0	0	0	0	0	0	0	0	0	0	0	0	0	0	0.00401848	0	0	0	0.0140647	0.00803697	0	0
SU	SUW	1943.05	0	0	0	0	0	0	0	0	0	0	0.00242219	0	0	0	0	0	0	0	0	0	0	0	0	0	0	0	0	0	0	0	0.0121109	0	0	0	0	0	0	0	0.00484437	0	0	0	0	0.00968875	0.00484437	0	0
SU	SUW	1948.55	0	0	0	0	0	0	0	0	0	0	0	0.00767332	0	0	0	0	0	0	0.0121494	0	0	0.00255777	0	0	0	0	0	0	0	0	0	0	0.00255777	0	0	0	0	0	0	0	0	0	0	0.0129935	0.00959165	0	0
SU	SUW	1953.48	0	0	0	0	0	0	0	0	0	0	0	0.00355404	0	0	0	0	0	0	0	0	0	0	0	0	0	0	0	0	0	0	0.00236936	0	0	0	0	0	0	0	0	0	0	0	0	0.0165855	0.00947744	0	0
SU	SUW	1958.12	0	0	0	0	0	0	0	0	0	0	0	0.00242727	0	0	0	0	0	0	0	0	0	0	0	0	0	0	0	0	0	0	0	0.0115295	0	0	0	0	0	0	0	0	0	0	0	0.0267	0.0260932	0	0
SU	SUW	1962.31	0	0	0	0	0	0	0	0	0	0	0	0.00136534	0	0	0	0	0	0.00546135	0	0	0	0	0	0	0	0	0	0	0	0	0	0	0	0	0	0	0	0	0	0	0	0	0	0.00273067	0.00546135	0	0
SU	SUW	1966.76	0	0	0	0	0	0	0	0	0	0	0	0	0	0	0	0	0	0	0	0	0	0	0	0	0	0	0	0	0	0	0.00255268	0	0	0	0	0	0	0	0	0	0.00510536	0	0	0.00382902	0.00510536	0	0
SU	SUW	1971.48	0	0	0	0	0	0	0	0	0	0	0	0.00239355	0	0	0	0	0	0	0	0	0	0	0	0	0	0	0	0	0	0	0.00239355	0	0	0	0	0	0	0	0	0	0.00239355	0.00957419	0	0.0235286	0	0	0
SU	SUW	1975.09	0	0	0	0	0	0	0	0	0	0	0	0.00961157	0	0	0	0	0	0	0	0	0.00180217	0	0	0	0	0	0	0	0	0	0.00480579	0	0	0	0	0	0	0	0	0	0	0	0	0.0150181	0.00480579	0	0
SU	SUW	1978.84	0	0	0	0	0	0	0	0	0	0	0.00970535	0	0	0	0	0	0	0.00258809	0	0	0.00258809	0	0	0	0	0	0	0	0	0.00258809	0.0323512	0	0	0	0	0	0	0	0	0	0	0	0	0.0116464	0	0	0
SU	SUW	1983.17	0	0.00487502	0	0	0	0	0	0	0	0	0.00731253	0.00243751	0	0	0	0	0	0	0.00243751	0	0	0	0	0	0	0	0	0	0	0	0	0	0	0	0	0	0	0	0	0	0	0	0	0.0349295	0.00975003	0	0
SU	SUW	1987.96	0	0	0	0	0	0	0	0	0	0	0.00180258	0	0	0	0	0	0	0	0	0	0	0	0	0	0	0	0	0	0	0	0	0	0	0	0	0	0	0	0	0	0	0	0	0.00480688	0.00781119	0	0
SU	SUW	1991.56	0	0	0	0	0	0.00533646	0	0	0	0	0.0080047	0.0080047	0	0	0	0	0	0	0	0	0	0	0	0	0	0	0	0	0	0	0	0.00200117	0	0	0	0	0	0	0	0	0.0080047	0	0	0.0155558	0.00533646	0	0
SU	SUW	1993.86	0	0	0	0	0	0	0	0	0	0	0.00716799	0	0	0	0	0	0	0	0.00781963	0	0	0	0	0	0	0	0	0	0	0	0	0	0	0	0	0	0	0	0	0	0	0	0	0.0117294	0.0123811	0	0
SU	SUW	1998.26	0	0	0	0	0	0	0	0	0	0	0.00692521	0	0	0	0	0	0	0	0	0	0	0	0.00755477	0	0	0	0	0	0	0	0.00503651	0	0	0	0	0	0	0	0	0	0	0	0	0.0283304	0.0151095	0	0
SU	SUW	2002.12	0	0	0	0	0	0	0	0	0	0	0	0.00906166	0	0	0	0	0	0	0.00453083	0	0.00226542	0	0	0	0	0	0	0	0	0	0.00453083	0	0	0	0	0	0	0	0.00906166	0	0	0	0	0.0209551	0	0	0
SU	SUW	2004.72	0	0	0	0	0	0	0	0	0	0	0.00205999	0	0	0	0	0	0	0	0	0	0	0	0	0	0	0	0	0	0	0	0	0	0	0	0	0	0	0	0	0	0	0	0	0.0171666	0.0054933	0	0
SU	SUW	2007.81	0	0	0	0	0	0	0	0	0	0	0.00556935	0	0	0	0	0	0	0	0	0	0	0	0	0	0	0	0	0	0	0	0	0	0	0	0	0	0	0	0	0	0	0	0	0.014204	0	0	0
SU	SUW	2009.12	0	0	0	0	0	0	0	0	0	0	0	0	0	0	0	0	0	0	0	0	0	0	0	0	0	0	0	0	0	0	0.00534359	0	0	0	0.00288554	0	0	0	0	0.00534359	0	0	0	0.0180346	0.00935129	0	0
SU	SUW	2012.9	0	0	0	0	0	0	0	0	0.00463854	0	0.00695781	0.012756	0	0	0	0	0	0	0	0	0	0	0	0	0	0	0	0	0	0	0	0	0	0	0	0	0	0	0	0	0	0	0	0.0324698	0	0	0
SU	SUW	2014	0	0	0	0	0	0.00350062	0	0	0	0	0	0.00700125	0	0	0	0	0	0	0	0	0	0	0	0	0	0	0	0	0	0	0.009335	0	0	0	0	0	0	0	0.00233375	0	0	0	0	0.0258579	0.00291719	0	0
[truncated: 663 more columns]
